# Supplementary material for: Contamination-controlled upper gastrointestinal microbiota profiling reveals salivary-duodenal community types linked to opportunistic pathogen carriage and inflammation
Source: Gut Microbes. 2025 Aug 1;17(1):2539452. doi: 10.1080/19490976.2025.2539452 (PMC12320837; doi:10.1080/19490976.2025.2539452)
Supplement: SupplementaryTables_20250613.xlsx [file KGMI_A_2539452_SM2752.xlsx]

## Sheet: TableS1
Supplementary Table 1: Metadata for our cohort
Subject	Sex	Age	Known allergies + medical history	Suspected diagnosis	Saliva relative abundance of Prevo7 cluster	Saliva relative abundance of Neisseria cluster	Cluster type in saliva	Stomach relative abundance of Prevo7 cluster	Stomach relative abundance of Neisseria cluster	Cluster type in stomach	Duodenum relative abundance of Prevo7 cluster	Duodenum relative abundance of Neisseria cluster	Cluster type in duodenum	Cumulative relative abundance of HACEK group in saliva	Relative abundance of Fusobacterium in saliva	Cumulative relative abundance of HACEK group in stomach	Relative abundance of Fusobacterium in stomach	Cumulative relative abundance of HACEK group in duodenum	Relative abundance of Fusobacterium in duodenum
100	m	32	Grasses, house dust mites, asthma	IBS type M (mixed type) with suspected NCWS	0.367733	0.145855	Prevo7	0.234606	0.148607	other	0.513112	0.0634921	Prevo7	0.04884761	0.038871689	0.037839697	0.072927417	0.02346446	0.049879601
104	f	29	-	NCWS	0.619146	0.00929752	Prevo7	0.345936	0.00989399	Prevo7	0.383552	0.012094	Prevo7	0.02479339	0.002751978	0.003533569	0.004127967	0.00967519	0.008599931
106	f	52	Hashimoto's thyroiditis, exocrine pancreatic insufficiency	Allergy-mediated food intolerance	0.49914	0.0216718	Prevo7	0.406261	0.0285518	Prevo7	0.287582	0.0330237	Prevo7	0.06639147	0.005159959	0.052287582	0.007567939	0.04368765	0.006535948
109	f	72	House dust, mites	NCWS	0.258787	0.154376	other	0.233716	0.0923023	Prevo7	0.208082	0.0898792	Prevo7	0.06685045	0.026831785	0.026123302	0.016167871	0.01925982	0.002407981
110	f	70	-	H. pylori gastritis, hypothyroidism, arterial hypertension, migraine	0.127298	0.157475	other	0.105538	0.231278	other	-	-	–	0.06243496	0.040247678	0.06374085	0.044719642	-	-
111	f	39	Depression, gonarthrosis	IBS type D with suspected carbohydrate malabsorption due to SIBO, DD: lactose intolerance, NCWS, allergy-mediated food intolerance	0.174767	0.298173	other	0.150189	0.310369	other	0.175095	0.19023	other	0.06963116	0.037839697	0.062349294	0.023391813	0.05091159	0.029239766
112	f	58	-	NCWS	0.174423	0.344364	other	0.0867312	0.255356	other	0.0658123	0.227918	other	0.10341262	0.040935673	0.136143746	0.025799794	0.14270869	0.036119711
113	f	70	-	Post-infectious IBS type D with suspected carbohydrate malabsorption due to SIBO	0.135815	0.290589	other	0.0689895	0.121951	other	0.0889889	0.195983	other	0.13133402	0.053663571	0.079442509	0.053663571	0.07306094	0.067079463
115	f	37	Grasses, mites, rapeseed, Hashimoto's thyroiditis, asthma	Oral allergy syndrome, suspected carbohydrate malabsorption due to SIBO	0.541796	0.0223598	Prevo7	0.414054	0.0275577	Prevo7	0.408887	0.0296245	Prevo7	0.03852769	0.008255934	0.021701688	0.007911937	0.03169135	0.008599931
116	f	22	-	Suspected carbohydrate malabsorption due to SIBO	0.17969	0.28537	other	0.189096	0.268461	other	0.112642	0.32897	other	0.10154905	0.023391813	0.074189096	0.018919849	0.13641061	0.017543860
118	f	46	Penicilin	Atypical food allergy	0.406745	0.0350998	Prevo7	0.23061	0.0572216	Prevo7	0.246297	0.0447813	Prevo7	0.06125258	0.012727898	0.032402620	0.015479876	0.03134688	0.014791882
123	f	62	-	H. pylori gastritis	0.176207	0.355862	other	0.095796	0.31082	other	0.116287	0.299517	other	0.05724138	0.054007568	0.038594073	0.037151703	0.03278123	0.030615755
130	f	32	fructose intolerance, myomatous uterus	IBS type D	0.286945	0.232518	other	0.161034	0.227586	other	-	-	–	0.06544953	0.077055384	0.066206897	0.097007224	-	-
132	f	44	-	Allergy-mediated food intolerance	0.315101	0.138631	Prevo7	0.192837	0.0778237	Prevo7	0.291192	0.103282	Prevo7	0.09563123	0.031303750	0.049242424	0.033023736	0.06493955	0.048847609
135	m	57	-	Allergy-mediated food intolerance, suspected Lynch syndrome, thyroid nodules, gallbladder polyps, DD: cholelithiasis	0.36157	0.0550964	Prevo7	0.250865	0.106574	Prevo7	0.283942	0.0775327	Prevo7	0.06232782	0.018231854	0.079584775	0.028895769	0.04789800	0.020983832
137	m	36	-	IBS type M, allergy-mediated food intolerance	0.57438	0.0223829	Prevo7	0.587728	0.0523957	Prevo7	0.684682	0.0268503	Prevo7	0.05888430	0.006535948	0.021371941	0.005159959	0.01480207	0.007567939
148	m	53	IgA deficiency, esophageal varices, lactose intolerance	Allergy-mediated food intolerance	0.423846	0.10958	Prevo7	0.222375	0.114286	other	0.164487	0.11287	other	0.04617505	0.025111799	0.040963855	0.014791882	0.03165864	0.014447884
159	f	49	Allergic asthma, history of breast cancer	Chronic gastrointestinal complaints with mildly elevated tryptase, suspected hereditary alpha tryptasemia	0.484493	0.0127498	Prevo7	0.217931	0.082069	Prevo7	0.338615	0.0930072	Prevo7	0.12129566	0.062263502	0.039310345	0.050223598	0.12883224	0.048847609
184	f	58	Ciprofloxacin, Type 1 Diabetes, iron deficiency, cholecystectomy	Atypical food allergy	0.375086	0.106676	Prevo7	-	-	–	-	-	–	0.06744666	0.060199518	-	-	-	-
194	f	43	Chronic urinary reflux, recurrent urinary tract infections, Penicilin	IBS type M, carbohydrate malabsorption due to SIBO or NCWS	0.0771093	0.378976	other	0.0376381	0.264157	other	0.0398062	0.251644	other	0.11237898	0.040247678	0.069060773	0.070863433	0.10834199	0.034399725
													SA-100-DNA
													2

## Sheet: TableS2
Supplementary Table 2: Concentration of included samples versus excluded samples (because of too low biomass), determined by Nanodrop (human data)
Wavelength ratio of 260/280 assesses the purity of DNA and RNA considering protein, phenol or other contaminants; ratio of 260/230 assesses nucleic acid purity considering organic compounds such as carbohydrates, phenol, guanidine or glycogen.
Sample ID	DNA/RNA amount in ng/µl	260/280	260/230
Included samples
SA-100-DNA	112.074	1.843	2.133
SA-100-RNA	118.851	2.036	2.133
SA-109-DNA	41.651	1.798	1.728
SA-109-RNA	7.616	1.533	0.833
SA-113-DNA	43.297	1.789	1.57
SA-113-RNA	29.455	1.984	1.705
SA-104-DNA	24.309	1.721	1.525
SA-104-RNA	6.369	1.893	0.917
SA-106-DNA	23.539	1.838	1.517
SA-106-RNA	15.869	2.021	1.565
SA-110-DNA	80.806	1.814	2.136
SA-110-RNA	17.34	1.862	1.508
GF-106-DNA	17.355	1.597	1.026
GF-106-RNA	12.803	2.342	1.306
SA-111-DNA	239.779	1.853	2.275
SA-111-RNA	96.614	2.093	2.024
GF-100-DNA	47.001	1.795	1.9
GF-100-RNA	22.231	1.995	1.213
SA-112-DNA	120.888	1.837	2.011
SA-112-RNA	48.26	2.005	1.995
DF-106-DNA	16.298	1.742	0.96
DF-106-RNA	10.888	2.356	1.272
DF-100-DNA	0.9	0.4	0.122
DF-100-RNA	0.503	-10.367	0.086
DF-104-DNA	0.874	0.395	0.159
DF-104-RNA	1.547	4.143	0.162
DF-113-DNA	1.959	0.67	0.194
DF-113-RNA	0.961	-2.593	0.111
SA-118-DNA	81.746	1.799	1.978
SA-118-RNA	53.767	2.132	1.93
SA-116-DNA	126.331	1.847	2.235
SA-116-RNA	131.981	2.151	2.144
SA-115-DNA	1.332	0.566	0.264
GF-104-DNA	1.958	0.804	0.203
GF-109-DNA	0.998	0.362	0.138
DF-109-DNA	0.742	0.517	0.128
GF-113-DNA	1.154	0.519	0.153
GF-110-DNA	11.909	1.9	1.145
GF-110-RNA	12.771	2.025	1.559
DF-111-DNA	3.73	1.561	0.291
DF-111-RNA	0.68	0.792	0.116
GF-118-DNA	1.315	1.745	0.167
GF-118-RNA	0.554	0.495	0.158
DF-118-DNA	3.542	1.554	0.585
DF-118-RNA	6.033	1.791	0.85
GF-111-DNA	1.054	1.142	0.178
GF-111-RNA	0.463	0.341	0.129
SA-123-DNA	98.449	1.842	1.97
SA-123-RNA	15.341	1.846	1.099
GF-112-DNA	28.768	1.901	1.631
GF-112-RNA	19.5	1.741	1.829
GF-115-DNA	4.635	1.579	0.692
GF-115-RNA	3.006	1.397	0.72
DF-112-DNA	2.784	1.404	0.387
DF-112-RNA	1.343	0.582	0.243
DF-115-DNA	2.167	1.915	0.38
DF-115-RNA	0.74	0.777	0.196
DF-123-DNA	2.185	2.292	0.241
DF-123-RNA	1.346	0.871	0.309
SA-130-DNA	73.109	1.869	2.135
SA-130-RNA	138.21	2.08	2.242
GF-123-DNA	23.935	1.839	1.596
GF-123-RNA	13.751	1.961	0.989
GF-116-DNA	1.42	2.92	0.305
GF-116-RNA	1.37	1.25	0.348
GF-130-DNA	104.686	1.917	2.181
GF-130-RNA	96.221	1.986	1.862
SA-132-DNA	82.229	1.887	2.098
SA-132-RNA	66.565	2.091	2.04
DF-116-DNA	0.692	-1.772	0.103
DF-116-RNA	1.841	1.141	0.184
GF-137-DNA	3.7	1.12	0.31
GF-137-RNA	1.2	-13.1	0.22
DF-148-DNA	13.9	1.67	1.25
DF-148-RNA	14.8	2.24	1.2
SA-137-DNA	80.6	1.82	2.02
SA-137-RNA	23.1	2.1	1.61
DF-159-DNA	1.3	0.73	0.13
DF-159-RNA	0.6	0.74	0.25
SA-159-DNA	125.9	1.87	2.1
SA-159-RNA	153.3	2.14	2.18
GF-159-DNA	10.3	1.44	1.11
GF-159-RNA​​	14.5	2.07	1.6
GF-132-DNA	11.3	1.79	0.74
GF-132-RNA	14.8	2.18	1.1
GF-148-DNA	2.9	2.38	0.31
GF-148-RNA	2.4	2.08	0.46
DF-132-DNA	7.8	1.48	0.79
DF-132-RNA	7.2	1.98	1.25
DF-137-DNA	1.5	1.02	0.15
DF-137-RNA	0.2	4.45	0.11
SA-148-DNA	130.4	1.89	2.22
SA-148-RNA	161.6	2.13	2.13
DF-194-DNA	0.958	0.987	0.136
DF-194-RNA	0.447	0.55	0.076
SA-184-DNA	61.59	1.846	2.018
SA-184-RNA	183.725	2.158	2.078
GF-194-DNA	1.832	0.948	0.181
GF-194-RNA	3.029	1.589	0.22
SA-194-DNA	54.138	1.836	2.102
SA-194-RNA	107.487	2.101	2.172
GF-135-DNA	3.445	1.552	0.19
GF-135-RNA	1.001	1.041	0.239
DF-135-DNA	6.658	1.746	0.789
DF-135-RNA	4.585	2.212	0.455
SA-135-DNA	67.204	1.859	2.035
SA-135-RNA	10.231	1.921	0.544
Excluded samples
SA-115-RNA	0.197	-0.999	0.068
GF-104-RNA	1.529	1.335	0.13
GF-109-RNA	0.37	0.661	0.1
GF-113-RNA	0.493	0.953	0.128
GF-184-RNA	0.876	1.306	0.108
GF-184-DNA	1.146	1.139	0.087
DF-109-RNA	0.727	4.879	0.108
DF-110-RNA	0.285	0.223	0.12
DF-110-DNA	0.897	1.35	0.181
DF-130-RNA	0.733	1.314	0.144
DF-130-DNA	0.524	-1.573	0.084
DF-184-RNA	0.347	1.017	0.075
DF-184-DNA	0.123	0.109	0.021
Sequenced empty extraction controls
NTC-2-DNA	1.817	4.231	0.187
NTC-2-RNA	0.229	0.231	0.068
NTC-3-DNA	0.624	1.116	0.115
NTC-3-RNA	0.443	-1.643	0.119
NTC-4-DNA	1.283	-16.065	0.127
NTC-4-RNA	1.41	0.744	0.118
NTC-5-DNA	1.3	0.97	0.12
NTC-5-RNA	0.1	-0.86	0.05
NTC-6-DNA	1.4	1.41	0.11
NTC-6-RNA	1	0.62	-1.01
NTC-7-DNA	-0.113	-0.516	-0.021
NTC-7-RNA	0.559	2.666	0.104

## Sheet: TableS3
Supplementary Table 3: Transcriptionally inactive esophageal and active duodenal bacteria in mice
Taxon	Habitat (oral/intestinal/unclear)	Strict anaerobe (yes/no/unclear)
Transcriptionally inactive in the esophagus
g_Ruminococcaceae UCG-014 [77]	intestinal	yes
f_Muribaculaceae [78]	intestinal	yes
f_Desulfovibrionaceae_g_uncultured [79]	intestinal	yes
g_Dubosiella [80]	intestinal	unclear
f_Muribaculaceae_g_uncultured [78]	intestinal	yes
g_Alloprevotella [81]	oral	yes
g_Candidatus Saccharimonas	unclear	unclear
g_Bacteroides [82]	intestinal	yes
g_Prevotellaceae UCG-001 [83]	intestinal	yes
Transcriptionally active in the duodenum
f_Eggerthellaceae_g_uncultured [84]	intestinal	yes
o_Gastranaerophilales [85]	intestinal	yes
g_Ruminococcaceae UCG-005 [77]	intestinal	yes
g_Tyzzerella 3 [86]	intestinal	yes
o_Mollicutes RF39_f_uncultured [87]	intestinal	unclear
o_Mollicutes RF39 [87]	intestinal	unclear
g_Eubacterium xylanophilum group [88]	intestinal	yes
f_Peptococcaceae_g_uncultured [89]	unclear	yes
g_Lachnospiraceae UCG-008 [86]	intestinal	yes
g_Lactobacillus [90]	oral/intestinal	no
o_Clostridiales_f_Familiy XIII AD3011 group [91]	intestinal	yes
o_Gastranaeophilales_f_uncultured [92]	intestinal	yes
g_Enterorhabdus [93]	intestinal	yes
g_Oscillibacter [77]	intestinal	yes
g_Roseburia [94]	intestinal	yes
g_Intestinimonas [95]	intestinal	yes
g_Anaerotruncus [96]	intestinal	yes
g_Ruminiclostridium [97]	intestinal	yes
f_Ruminococcaceae_g_uncultured [77]	intestinal	yes
f_Lachnospiraceae_g_NK4A136 group [86]	intestinal	yes
f_Lachnospiraceae_g_uncultured [86]	intestinal	yes

## Sheet: TableS4
Supplementary Table 4: Comparison of typing of subjects based on DNA or RNA relative abundances (human data)
Subject	Cluster type in saliva based on DNA	Cluster type in saliva based on RNA	Cluster type in stomach based on DNA	Cluster type in stomach based on RNA	Cluster type in duodenum based on DNA	Cluster type in duodenum based on RNA
100	Prevo7	other	other	Prevo7	Prevo7	Prevo7
104	Prevo7	Prevo7	Prevo7	–	Prevo7	Prevo7
106	Prevo7	Prevo7	Prevo7	Prevo7	Prevo7	Prevo7
109	other	other	Prevo7	–	Prevo7	–
110	other	other	other	other	–	–
111	other	other	other	other	other	Prevo7
112	other	–	other	other	other	other
113	other	other	other	–	other	other
115	Prevo7	–	Prevo7	Prevo7	Prevo7	Prevo7
116	other	other	other	other	other	other
118	Prevo7	Prevo7	Prevo7	Prevo7	Prevo7	Prevo7
123	other	other	other	other	other	other
130	other	other	other	other	–	–
132	Prevo7	other	Prevo7	Prevo7	Prevo7	other
135	Prevo7	Prevo7	Prevo7	Prevo7	Prevo7	Prevo7
137	Prevo7	Prevo7	Prevo7	Prevo7	Prevo7	Prevo7
148	Prevo7	Prevo7	other	Prevo7	other	Prevo7
159	Prevo7	Prevo7	Prevo7	Prevo7	Prevo7	Prevo7
184	Prevo7	Prevo7	–	–	–	–
194	other	other	other	other	other	other

## Sheet: TableS5
Supplementary Table 5: Metadata for REIMAGINE cohort
Subject	Reason for EGD	Age (years)	Gender	weight (lbs)	TNFA	Saliva relative abundance of Prevo7 cluster	Saliva relative abundance of othereria cluster	Cluster type in saliva	Duodenum relative abundance of Prevo7 cluster	Duodenum relative abundance of othereria cluster	Cluster type in duodenum	Cluster consistency	Cumulative relative abundance of HACEK group in saliva	Relative abundance of Fusobacterium in saliva	Cumulative relative abundance of HACEK group in duodenum	Relative abundance of Fusobacterium in duodenum
141	Gastroesophageal reflux disease without esophagitis	42	Female	437	25.9131				0.581104	0.0340634	Prevo7				0.030472	0.0431496
142	Not specified	81	Male	137	29.6234				0.219539	0.0545543	Prevo7				0.00319482	0.109315
144	Epigastric pain, bile duct obstruction	57	Female	124	14.3643				0.000418631	0.000793196	other				0.000242365	0.00108813
145	Crohn's disease with complication	68	Female	213	19.0713				0.104371	0.000550831	Prevo7				0.0776451	0.00122033
146	Pancreatic cyst, chronic abdominal pain	72	Female	201	27.2901				0.113537	0.0693826	Prevo7				0.0269026	0.0247739
147	Duodenal adenoma	56	Female	195	5.54578				0.156127	0.130503	other				0.00118979	0.0373328
149	Barrett's esophagus without dysplasia	59	Female	122	18.108				0.399374	0.031177	Prevo7				0.167959	0.114493
150	Multiple lesions of metastatic malignancy (HCC) removing a mass from duodenum	54	Male	180	10.0466				0.382982	0.10446	Prevo7				0.0459833	0.0535933
151	Stricture of intestine (HCC), celiac and to check for cancer	68	Male	200	7.89937				0.484356	0.0233112	Prevo7				0.00224739	0.00269656
152	Gastroesophageal reflux disease, esophagitis presence not specified	26	Female	175	3.40841				0.246045	0.049068	Prevo7				0.00215926	0.089838
153	Barrett's esophagus with dysplasia	72	Male	194	13.0307				0.0267483	0.0067642	Prevo7				0.011281	0.00337959
154	GERD	41	Female	209	27.2302				0.101683	0.348918	other				0.0404089	0.00115423
155	Esophageal thickening	71	Female	215	21.2956				0.0386683	0.0255145	Prevo7				0.411074	0.0150352
157	Dysphagia, unspecified type dilation	79	Male	145	5.45913				0.0316617	0.0382937	other				0.000176266	0.00547274
158	Thickened small bowel	61	Male	167	11.8761				0.430089	0.0467545	Prevo7				0.00193892	0.149548
160	Gastric outlet obstruction	58	Female	190	20.6348				0.000837263	0.00813026	other				0.00277619	0.00390839
161	Crohn's disease with complication	33	Female	174	24.428				0.147645	0.0963733	Prevo7				0.00542017	0.0429072
162	Anemia due to chronic blood loss	61	Female	198	19.3807				0.101573	0.0831534	other				0.18151	0.0413649
163	Other dysphagia, pancreatitis	63	Male	158	13.0247				0.27319	0.0355176	Prevo7				0.00103556	0.018913
164	Submucosal lesion of stomach follow up	64	Male	193	13.2225				0.445446	0.0121403	Prevo7				0.227096	0.00996752
165	Gastric NET	61	Female	156	6.48374				0.00548627	0.00813026	other				0	0.0437665
166	Gastric hourglass stricture or stenosis	43	Female	335	14.4602				0.114485	0.131318	other				0.406116	0.0212706
167	Duodenal strictures	58	Female	126	12.9258				0.00374565	0.000176266	Prevo7				0.000330498	0.00111017
168	Precancerous cells, possible esophagus cancer	68	Male	188	24.0273				0.0461596	0.168598	other				0.00808619	0.0299957
169	GAVE (gastric antral vascular ectasia)	75	Female	155	26.9359				0.0697792	0.253514	other				0.0249416	0.0247959
171	Other iron deficiency anemia	70	Male	193	11.4934				0.374741	0.0733266	Prevo7				0.0800026	0.181606
172	Achalasia	40	Male	183	13.2225				0.0620676	0.110166	other				0.027828	0.0735774
174	Epigastric abdominal pain, diagnosis of Hepatitis C	59	Male	163	24.4781				0.0730842	0.0455427	Prevo7				0.00416428	0.0254569
175	PSC (primary sclerosing cholangitis)	46	Female	171	25.2299				0.0791433	0.00896752	Prevo7				0.0205129	0.0120607
176	Malfunction of gastrostomy tube (HCC)	37	Male	161	12.6786				0.13632	0.034482	Prevo7				0.00200502	0.0320007
177	Large hyperplastic gastric polyps, neuroendocrine cancer and polyps in the stomach	64	Male	168	15.4519				0.346913	0.0965055	Prevo7				0.112942	0.0017932
178	Other dysphagia, difficulty swallowing due to MSA	71	Male	174	20.2783				0.00467104	0.0126471	other				0	0.00115423
179	Nausea and vomiting, intractability of vomiting not specified, small bowel obstruction (HCC)	67	Female	103	10.6553				0.00854889	0.202243	other				0.146741	0.001
180	Generalized abdominal pain, stomach pain and bloating	69	Male	200	15.3031				0.110629	0.0373243	Prevo7				0.00165249	0.0184723
182	Nausea, gastroparesis	60	Male	172	15.6504				0.0409157	0.015225	Prevo7				0.000176266	0.00168303
183	Bleeding varices due to liver cirrhosis	47	Male	243	13.4699				0.163795	0.0349667	Prevo7				0.0699114	0.0193096
184	Recurrent pancreatitis	28	Female	150	13.1731				0.249262	0.0142996	Prevo7				0.00074913	0.0285856
185	Peutz-Jeghers syndrome	47	Female	108	13.1236				0.000484731	0.000572864	other				0	0.00128643
186	Small bowel polyp, familial multiple polyposis syndrome	53	Female	145	18.3844				0.0123386	0.0117437	other				0.0220332	0.0164894
187	Submucosal polyp of duodenum	70	Female	110	13.6679				0.248689	0.103688	Prevo7				0.0521086	0.070625
188	Barrett's esophagus follow-up	63	Male	205	46.6216				0.0767417	0.0730181	other				0.0877583	0.0580881
190	No post-op diagnosis codes associated with the log. procedure	56	Male	229	17.1902				0.465981	0.0258229	Prevo7				0.00169656	0.0550695
191	Crohn's disease with complication, unspecified gastrointestinal tract location (HCC)	56	Male	105	15.4023				0.361675	0.00645574	Prevo7				0.00268805	0.00930653
192	Acute pancreatitis, unspecified complication status, unspecified pancreatitis type	26	Male	210	15.0055				0.0939717	0.0450359	Prevo7				0.0536289	0.018891
193	Common bile duct stone	53	Female	200	20.1785				0.0410699	4.40665e-05	Prevo7				0.101	0.360142
194	FU for esophageal lesion	66	Male	215	37.2739				0.384039	0.0300754	Prevo7				0.00385581	0.0975937
195	Epigastric abdominal pain	57	Female	121	11.2961				0.000352532	0.000550831	other				0.00182876	0.001
196	Crohn's disease with complication	21	Female	126	21.0769				0.320275	0.0161944	Prevo7				0.215221	0.0376633
197	Barrett's esophagus	55	Male	194	16.4448				0.0739215	0.0734808	other				0.389415	0.164553
198	Diarrhea, dyspepsia	59	Female	118	12.2339				0.327612	0.0578372	Prevo7				0.283237	0.0309432
199	Hyperplastic polyp	58	Female	236	10.6553				0.10609	0.0186842	Prevo7				0.16038	0.0445597
200	Neuroendocrine tumor	51	Female	244	9.47398				0.500353	0.0290618	Prevo7				0.00678623	0.0393378
201	Removal of cancerous cells	70	Male	185	15.7				0.0202485	0.410457	other				0.000727096	0.0154097
203	Checking for celiac disease	18	Male	123	12.8269				0.1658	0.0758824	Prevo7				0.0104217	0.0791739
204	Achalasia	53	Female	110	5.84912				0.3951	0.061032	Prevo7				0.000198299	0.0146386
205	Duodenal mass	71	Male	278	17.4886				0.143194	0.250936	other				0.103226	0.0905871
206	GI hemorrhage	42	Male	200	19.1813				0.118318	0.0148063	Prevo7				0.328758	0.001
207	Gastric fistula	52	Female	200	16.7926				0.00484731	0.124576	other				0.560481	0.144613
208	Malignant neoplasm of jejunum	65	Female	135	10.1628				0.0909752	0.0245891	Prevo7				0.00167453	0.00639814
209	Follow up	43	Male	145	14.6089				0.0155995	0.0229586	other				0.00125589	0.0572068
210	Bleeding in the small bowel	78	Male	140	30.154				0.0196757	0.108888	other				0.0807958	0.0582864
212	Esophageal stricture	64	Female	107	11.6415				0.285859	0.0361125	Prevo7				0.031816	0.191125
213	Review for acceptability for a Watchman procedure	69	Male	206	23.8771				0.0256467	0.382387	other				0.056339	0.0803416
214	Gastroesophageal reflux disease without esophagitis	61	Female	166	17.3892				0.0621117	0.332547	other				0.148592	0.0336753
215	Neuroendocrine tumors	76	Male	178	19.7297				0.307055	0.075618	Prevo7				0.0165029	0.145185
216	r/o cbd stones + generalized abdominal pain	56	Female	135	17.1405				0.00315075	0.00367955	other				0.0193452	0.00401855
218	Saw a shadow on test and needed to biopsy to check if cancerous	56	Male	165	16.6932				0.142819	0.12332	other				0.0201824	0.104578
219	Iron deficiency anemia	46	Female	203	13.4204				0.0393734	0.012603	Prevo7				0.467501	0.0220638
220	Irritable bowel syndrome with diarrhea	52	Female	118	4.19485				0.258406	0.0830212	Prevo7				0.00268805	0.243432
221	Generalized abdominal pain, bacterial overgrowth syndrome	38	Female	136	11.0496				0.0732605	0.0258009	Prevo7				0.00215926	0.0256772
222	To ascertain the cause of reflux possibly causing a persistent post-nasal drip, test gut bacteria to diagnose motility issues	39	Male	172	17.1902				0.0739655	0.0650861	other				0.00398801	0.0317143
223	History of gastric carcinoid and intestinal metaplasia	74	Female	105	7.80494				0.0225841	0.263187	other				0.163266	0.0589033
224	Esophageal dysphagia	59	Female	103	21.5764				0.00524391	0.090843	other				0.000903362	0.0495833
225	Ampullary adenoma	56	Female	198	21.4764				0.351716	0.0857092	Prevo7				0.0185299	0.114736
226	Barrett’s esophagus	64	Male	215	20.7773				0.058388	0.105495	other				0.0220993	0.102441
227	Follow up	43	Male	227	21.1768				0.0615608	0.046402	other				0.0228485	0.0669895
228	Right upper quadrant abdominal pain, right lower quadrant pain	78	Female	142	12.1845				0.0652624	0.148812	other				0.0105098	0.013603
229	Acute pancreatitis	67	Female	128	16.6932				0.401974	0.012581	Prevo7				0	0.017569
230	Zenker's diverticulum	79	Female	155	35.0478				0.0626405	0.00224739	Prevo7				0.000176266	0.00518631
231	Not specified	67	Male	185	8.70199				0.28381	0.27557	other				0.0233993	0.0936056
232	Follow up on previous GI blockage	78	Male	145	14.7554				0.00932005	0.00178469	Prevo7				0.00365752	0.00229996
233	Swallowing difficulties, for botox injection	71	Male	130	9.36488				0.0557881	0.0128013	Prevo7				0.00764553	0.0289161
234	Gastric lesion	70	Female	127	13.4735				0.0237959	0.0436258	other				0.00242365	0.0319567
236	Suspected esophageal submucosal nodule on BA esophagram, dysphagia	80	Female	113	14.6764				0.306725	0.0582118	Prevo7				0.0978496	0.0266026
238	Crohn's disease with other complication	56	Female	119	13.1104				0.0105759	0.0974309	other				0.00387785	0.00943873
239	Follow up weight loss	51	Male	154	14.4137				0.229101	0.0116335	Prevo7				0.269731	0.0710877
241	Recurrent pancreatitis	58	Male	199	13.6817				0.00614727	0.000925395	Prevo7				0.000396598	0.00531851
242	Pancreatic cyst, dilated pancreatic duct	71	Female	177	23.2044				0.00705063	0.0220553	other				0.000308465	0.0100777
243	Esophageal lesion	46	Female	170	15.6809				0.0594236	0.0107081	Prevo7				0.0355176	0.00417278
244	Iron deficiency anemias	79	Female	123	10.0844				0.268475	0.00174062	Prevo7				0.000110166	0.00124237
245	Small Bowel tumor	46	Male	314	45.5198				0.232759	0.0820738	Prevo7				0.025867	0.0572288
247	Gastroduodenitis, abdominal pain, epigastric	34	Female	135	3.46099				0.0569339	0.0917023	other				0.000308465	0.00518631
248	Follow up on bleeding	50	Male	183	35.9572				0.0930683	0.0320804	Prevo7				0.028533	0.232151
249	Pancreatic cyst	60	Female	200	14.4399				0.560107	0.0239281	Prevo7				0.0128674	0.0173927
251	Not specified	34	Male	167	16.8287				0.181598	0.0354735	Prevo7				0.00898956	0.0674522
252	Removing a Zinker pouch	83	Male	140	13.8641				0.103887	0.361786	other				0.0146741	0.0340719
253	Hx of pyloric stenosis	61	Female	175	7.6611				0.0560746	0.0235095	Prevo7				0.00121183	0.00221183
254	Generalized abdominal pain	36	Female	295	11.2406				0.349116	0.0665624	Prevo7				0.0259772	0.0535713
255	Large esophageal varices	66	Female	182	21.0563				0.140594	0.110364	other				0.00171859	0.001
256	Not specified	51	Male	217	13.5515				0.24935	0.0194333	Prevo7				0.0812365	0.0132505
257	Autoimmune gastritis, B12 deficiency, iron deficiency anemia, type I gastric carcinoid	33	Female	130	2.39465				0.150267	0.0634998	Prevo7				0.16439	0.0081608
258	Generalized abdominal pain	29	Female	151	9.46366				0.189001	0.107941	Prevo7				0.0876922	0.0545848
259	Not specified	60	Male	200	14.6238				0.354625	0.0397039	Prevo7				0.000330498	0.0014627
260	Mass in pancreas	66	Male	233	17.3395				0.116886	0.0720707	Prevo7				0.00174062	0.0614371
261	FU for Barrett's esophagus with dysplasia	61	Male	193	6.73405				0.184572	0.0319702	Prevo7				0	0.0165334
263	Irritable bowel syndrome with diarrhea	78	Female	169	24.2753				0.041114	0.156194	other				0.121337	0.00807267
264	Common bile duct dilatation	52	Female	117	7.85331				0.645023	0.0058388	Prevo7				0.00160843	0.00628797
265	Barrett's esophagus with dysplasia	61	Male	165	3.50388				0.202684	0.0233552	Prevo7				0.00167453	0.001
266	Esophageal dysphagia, aerophagia, gastroesophageal reflux disease	45	Female	122	10.7106				0.102807	0.0281585	Prevo7				0.0360243	0.00741167
267	Bleeding esophageal varices	44	Female	170	7.80519				0.0651522	0.00321685	Prevo7				0.000176266	0.001
268	Stent removal	34	Male	160	19.3491				0.137245	0.0164588	Prevo7				0.00127793	0.319578
269	Hx of abdominal pain	52	Female	157	19.6231				0.371172	0.021879	Prevo7				0.0393513	0.0233637
272	Gastric varices	65	Female	140	6.21885				0.102939	0.00672013	Prevo7				0.00991495	0.0959852
274	Not specified	55	Male	195	50.1979				0.00352532	0.00237959	other				0.0637642	0.0123912
275	Small bowel obstruction	67	Female	110	12.0552				0.0263738	0.0349447	other				0.000154233	0.00913026
276	Bilious vomiting with nausea, Intussusception of intestine	33	Female	139	0.425795				0.136716	0.0811924	Prevo7				0.0159521	0.0432818
280	Colon cancer follow up	21	Male	150	7.80519				0.146235	0.0590931	Prevo7				0.00605914	0.0832721
291	Not specified	53	Male	201	11.7743				0.277486	0.0587626	Prevo7				0.00813026	0.0574932
294	Carcinoid tumor	80	Male	178	20.0075				0.0158199	0.00143216	Prevo7				0.00976072	0.00540665
297	A needed step to become a living kidney donor	59	Female	156	7.25492				0.0451461	0.0920989	other				0.00330498	0.0188249
298	Re-check growth in duodenum area	56	Female	135	14.4137				0.108249	0.0150707	Prevo7				0.00125589	0.00578121
299	Not specified	34	Male	150	6.85195				0.0850483	0.0544	Prevo7				0.0863262	0.0273297
300	To stage gastric adenocarcinoma	58	Female	140	20.0625				0.390473	0.007293	Prevo7				0.00381175	0.10872
301	Gastric varix	53	Female	218					0.293769	0.0580355	Prevo7				0.379897	0.0618778
302	Not specified	72	Female	112	14.5975				0.0836381	0.137906	other				0.0797382	0.105548
303	Endoscopy to assess diarrhea in patient suspected of having celiac disease	35	Female	140	3.6546				0.239479	0.220641	other				0.1075	0.111937
304	Barrett esophagus with adenocarcinoma	68	Male	188	7.90147				0.0911515	0.0930683	other				0.0110607	0.08856
305	Common bile duct dilation (acquired) seen on MRI with hepatitis C and on MRI shows cholelithiasis and a 11mm dilated extrahepatic bile duct, with no obvious mass lesion. Oral EUS to evaluate	62	Female	163	11.8253				0.377958	0.00826246	Prevo7				0.000550831	0.0184503
306	Small bowel obstruction, partial	50	Female	200	43.2371				0.103093	0.0931785	other				0.00361345	0.0019254
308	Not specified	66	Male	220	15.2568				0.289186	0.0258009	Prevo7				0.105143	0.055378
309	Abdominal pain in the left upper quadrant	34	Female	121	10.3092				0.223858	0.181576	other				0.0113251	0.193725
311	Follow up on a large duodenal adenoma	62	Male	265	18.6713				0.227647	0.0876702	Prevo7				0.00167453	0.0511917
312	Epigastric pain	24	Male	408	18.4224				0.26387	0.0853567	Prevo7				0.00308465	0.090499
313	Increased risk for pancreatic cancer, left upper quadrant pain, chronic gastric ulcer	67	Female	151	16.108				0.0521747	0.142687	other				0.065681	0.0587932
314	Esophageal stricture, dysphagia, unspecified type	55	Male	160	39.1869				0.465099	0.00315075	Prevo7				0.00209316	0.00441515
316	Common bile duct dilatation	41	Female	134	13.5366				0.166505	0.0807518	Prevo7				0.005971	0.00670661
318	Gastric outlet obstruction	46	Male	272	21.336				0.468228	0.0122725	Prevo7				0.0332481	0.0887583
321	Not specified	60	Male	174	15.3233				0.321663	0.217666	other				0.173071	0.0943768
322	Not specified	73	Male	176	20.022				0.145926	0.100758	other				0.341471	0.112863
323	Abdominal pain, history of a non-healing gastric ulcer	55	Male	135	15.1806				0.124245	0.0565813	Prevo7				0.0238179	0.0488782
324	Dysphagia	40	Male	186	16.3931				0.273476	0.11411	Prevo7				0.0294584	0.0896617
325	Not specified	74	Female	101	19.5245				0.299894	0.0668268	Prevo7				0.148945	0.0386768
327	Not specified	44	Female	123	12.3902				0.107104	0.0668047	Prevo7				0.00700657	0.0080947
328	Duodenal stricture	65	Male	172	16.2862				0.149143	0.112722	other				0.00293042	0.0986733
329	Peutz-Jeghers syndrome	34	Male	184	16.8207				0.162759	0.0657912	Prevo7				0.00445071	0.00657441
330	Not specified	74	Female	164	38.618				0.259045	0.0744282	Prevo7				0.113647	0.0141759
331	Duodenal adenoma	78	Female	115	19.8799				0.219649	0.184991	other				0.0193231	0.0253687
332	Dyspepsia	28	Female	113	9.29289				0.346495	0.0962191	Prevo7				0.00341515	0.175062
333	Submucosal lesion in the duodenum	83	Female	196	16.4644				0.0166792	0.00984885	Prevo7				0.662539	0.00357789
334	Barrett's esophagus with high-grade dysplasia status post radiofrequency ablation	73	Male	198	17.1412				0.0165029	0.00317278	Prevo7				0.0265721	0.00128643
335	Gastric polyp evaluation	32	Male	184	21.3715				0.457652	0.0797382	Prevo7				0.00286432	0.0110692
336	Dysphagia	63	Male	190	25.2034				0.0963733	0.156017	other				0.143392	0.0251925
337	Abnormal endoscopy, history of gastric antral lesion	65	Female	140	8.85824				0.457762	0.0700216	Prevo7				0.00542017	0.0923498
338	Not specified	80	Female	168	22.4364				0.228551	0.143392	Prevo7				0.147821	0.0852551
339	Not specified	70	Male	224	20.8034				0.115454	0.0641387	Prevo7				0.097453	0.0423123
340	GERD, dyspepsia, pre-bariatric surgery evaluation	40	Female	213	72.0998				0.0309567	0.0482528	other				0.283722	0.152919
341	Iron deficiency anemia, dyspepsia	66	Female	111	11.4206				0.310668	0.0169436	Prevo7				0.0746706	0.0564797
342	Unexplained abdominal distress/pain, abnormal MRI of the abdomen, follow-up of Crohn's disease of the small bowel	43	Male	147	16.9632				0.299321	0.338871	other				0.0221875	0.0664827
343	Distal esophageal stricture, placement of a fully covered metal stent	78	Male	176	16.6069				0.311418	0.00665403	Prevo7				0.00570661	0.0105624
345	Dysphagia, gastroparesis	57	Female	194	22.5783				0.0768739	0.114066	other				0.384744	0.0468071
347	Nausea, multiple bowel movements a day, urgency	31	Male	253	10.3615				0.484378	0.0447715	Prevo7				0.00497951	0.0220638
348	Crohn's disease	53	Female	116	2.3727				0.102763	0.100714	other				0.0210858	0.0678047
349	Barrett's esophagus with LGD; s/p RFA; presenting for surveillance	67	Male	156	27.7724				0.168907	0.0460935	Prevo7				0.0062354	0.0407259
350	Abdominal pain, unspecified abdominal location	34	Female	104	16.2196				0.250253	0.118869	Prevo7				0.0204909	0.089882
351	Oropharyngeal symptoms	49	Female	100	4.13387				0.325034	0.0897854	Prevo7				0.015269	0.309002
352	Dyspepsia, achlorhydria	40	Male	147	11.3291				0.253074	0.119905	Prevo7				0.0133521	0.0615914
353	Gastric intestinal metaplasia	56	Female	160	8.267				0.404596	0.0878024	Prevo7				0.0718504	0.00366602
354	GERD	42	Male	270	8.60952				0.129555	0.176905	other				0.0465121	0.132979
356	Surveillance procedure, follow-up of malignant adenocarcinoma of the stomach	58	Female	112	13.7341				0.494624	0.0992817	Prevo7				0.0472613	0.109139
357	Barrett's Esophagus with hx of LGD	47	Female	158	19.6427				0.0752655	0.0791654	other				0.0997885	0.014242
358	Symptomatic Gastric Inlet Patch, GERD, constricted breathing	45	Female	103	7.38288				0.331203	0.0516899	Prevo7				0.0115013	0.0857178
359	Epigastric abdominal pain; s/p necrotizing pancreatitis w WON s/p endoscopic cystogastrostomy, on repeat CT a/p evidence of resolution of WON, here for cystogastrostomy stent removal	51	Female	112	15.7426				0.867118	6.60997e-05	Prevo7				0.000132199	0.0010661
360	Chronic acid reflux	50	Male	180	6.19525				0.294893	0.0541577	Prevo7				0.00821839	0.12985
361	Achalasia, gastroparesis	62	Female	130	14.1653				0.160049	0.0518662	Prevo7				0.194267	0.0505748
362	Dyspepsia	57	Male	122	7.87468				0.227735	0.0776451	Prevo7				0.00145419	0.0663726
363	Abdominal distension	28	Female	110	3.92977				0.377738	0.00718283	Prevo7				0.00497951	0.001
364	Gastroesophageal reflux disease without esophagitis	67	Female	121	9.77915				0.4547	0.0523509	Prevo7				0.0653505	0.0137352
365	Dyspepsia, pain of upper abdomen	60	Female	168	14.6917				0.0808619	0.483145	other				0.013947	0.001
366	Gastroparesis	71	Male	115	22.7207				0.463932	0.0176045	Prevo7				0	0.0253026
367	Gastroparesis, irritable bowel syndrome with diarrhea	62	Female	112	7.67815				0.520425	0.064293	Prevo7				0.0322126	0.12139
369	EUS for chronic pancreatitis, unspecified pancreatitis type	77	Female	159	8.11999				0.453796	0.010598	Prevo7				0.00973869	0.00694897
370	Submucosal tumor versus extrinsic mass found on endoscopy on the ampulla	56	Male	225	9.48738				0.534945	0.125281	Prevo7				0.0245009	0.0893973
371	Duodenal adenomas	64	Female	105	9.68194				0.672696	0.0299872	Prevo7				0.0305601	0.0525137
372	Repeated patient	67	Male	183	7.72731				0.0551932	0.0657251	other				0.0764553	0.00549478
373	Barrett's esophagus with low grade dysplasia	82	Male	190	23.9024				0.0188384	0.00334905	Prevo7				0.000330498	0.0117742
374	Dysphagia	58	Female	245	12.4857				0.182964	0.00790993	Prevo7				0.000991495	0.00747777
375	Management of large seg 7/8 simple hepatic cyst	76	Male	160	22.6262				0.240184	0.276892	other				0.0366853	0.0271755
376	Upper endoscopy for abdominal pain	35	Male	128	8.95139				0.409774	0.106773	Prevo7				0.00861499	0.037443
377	Esophageal dysphagia	60	Female	136	9.97345				0.596417	0.0118318	Prevo7				0.0951395	0.00827096
378	Duodenal adenoma	51	Male	185	14.4047				0.396356	0.0986428	Prevo7				0.0111929	0.125444
379	Not specified	70	Male	230	17.3151				0.150421	0.0508527	Prevo7				0.0729961	0.163385
380	LES stricture, other specified diseases of esophagus, other foreign object in esophagus causing other injury, initial encounter, dysphagia, unspecified type	59	Female	124	14.0217				0.226898	0.217512	other				0.155753	0.0317143
381	For evaluation of pancreatic cystic neoplasm	59	Male	145	37.3837				0.624444	0.00575067	Prevo7				0.000881329	0.00348975
382	Comprehensive workup including deep sequencing of GI (gut) microbiome, and especially to aid in growing database of biomarker and microbiome species relevant to IBS association	62	Male	173	7.72731				0.30472	0.12202	Prevo7				0.0505663	0.0101658
383	Epigastric abdominal pain, weight loss gastritis w biopsy showing CMV, now s/p CMV treatment w ganciclovir 2 wks w/o improvement of symptoms	68	Male	181	28.9511				0.105848	0.123078	other				0.232164	0.197977
384	GI bleeding, abnormal capsule study, other iron deficiency anemia	49	Female	162	7.43214				0.451086	0.103336	Prevo7				0.0122945	0.0488121
385	Location of GI bleeding	79	Male	203	18.3136				0.00515577	0.0482087	other				0.00061693	0.00571511
386	Dilation of biliary tract	73	Male	201	10.749				0.327105	0.0458952	Prevo7				0.0109064	0.133376
387	Not specified	54	Female	127	6.64194	0.161605	0.0501799	Prevo7	0.0665498	0.0181913	Prevo7	keeps type in duodenum	0.0545285	0.0114749	0.000220332	0.00276266
388	Pancreatic mass	65	Male	254	12.1007	0.18394	0.0666409	Prevo7	0.235417	0.0385456	Prevo7	keeps type in duodenum	0.0866308	0.00350622	0.0193452	0.0108268
390	Pancreatic cyst	63	Male	135	20.0221	0.274236	0.0272756	Prevo7	0.522403	0.0170985	Prevo7	keeps type in duodenum	0.029006	0.0170302	0.0061032	0.0246637
391	Idiopathic pancreatitis	47	Female	112	11.4256	0.290447	0.0692819	Prevo7	0.164041	0.0160056	Prevo7	keeps type in duodenum	0.048108	0.0675971	0.0193011	0.0201028
392	Acid reflux GERD, esophageal dysmotility	69	Female	200	7.23502	0.192387	0.179637	other	0.458677	0.194527	Prevo7	keeps type in duodenum	0.0484268	0.0553709	0.00885736	0.123284
393	EUS for pancreas cyst	61	Female	247	9.87632				0.176332	0.0907769	Prevo7				0.173666	0.0729605
394	Crohn's disease of small intestine with intestinal obstruction	33	Male	205	3.2				0.587935	0.00363548	Prevo7				0.0537611	0.00256436
395	Replace PEG-J tube, gastroparesis, diarrhea, malnutrition	64	Female	123	21.7273				0.0636099	0.0238179	Prevo7				0.0233332	0.0590576
396	To solve aspirations into lungs	46	Female	248	7.53059				0.0879787	0.000418631	Prevo7				0	0.0013305
398	Biopsy for pancreatic mass	67	Male	146	19.5479				0.109968	0.0163927	Prevo7				0.448134	0.0390073
399	Generalized abdominal pain, dyspepsia, dysphagia, heartburn	65	Male	208	26.1215				0.201868	0.222337	other				0.0746926	0.18284
400	Esophageal adenomatous polyp	78	Male	200	27.5366				0.0154894	0.0200282	other				0.00246772	0.001
401	Pancreatic cyst on MRCP	70	Female	138	41.6245				0.35381	0.0601287	Prevo7				0.024545	0.0793061
402	Pancreas cyst, pancreatic insufficiency	76	Male	204	10.1676				0.146124	0.111775	other				0.0138369	0.245899
403	Upper endoscopy jejunal aspirate analysis	45	Male	200	9.68194				0.163046	0.259243	other				0.0744943	0.0906973
404	General investigation due to possible effect from scleroderma	30	Male	125	24.2803				0.132111	0.0459172	Prevo7				0.00165249	0.0592999
405	EGD with glue injection	66	Female	143	8.31597				0.144053	0.0257568	Prevo7				0	0.256982
406	Not specified	60	Male	176	10.5553				0.663993	0.00810823	Prevo7				0.000594897	0.0181198
407	Polyp of duodenum	66	Male	119	18.8835				0.00224739	0.00154233	other				0.011942	0.00221183
408	Dysphagia, unspecified type	76	Female	138	713.499				0.0648658	0.0604371	other				0.000660997	0.0767062
409	Polyp of stomach and duodenum	71	Male	188	5.19584	0.577182	0.0366559	Prevo7	0.336096	0.0212422	Prevo7	keeps type in duodenum	0.0209918	0.00680752	0.00235756	0.0116861
410	Not specified	60	Female	160	30.035	0.657006	0.0169847	Prevo7	0.262511	0.0282091	Prevo7	keeps type in duodenum	0.0207868	0.00903875	0.233178	0.0223722
411	Follow-up of ulcer	59	Female	131	16.0289				0.393668	0.0241264	Prevo7				0.00575067	0.0985852
412	Evaluation of upper GI tract, pancreas and biliary tract	46	Female	180	10.5069				0.0816992	0.218636	other				0.388644	0.0224163
413	Gastroesophageal reflux disease, esophagitis presence not specified, epigastric pain, right upper quadrant abdominal pain	74	Female	167	18.7885				0.328692	0.0510951	Prevo7				0.104614	0.0416954
414	Check up for gastric bypass	21	Female	330	12.4376				0.308333	0.0310007	Prevo7				0.00705063	0.129277
415	EGD/GJ suturing to slow down food transferring to small intestine, as a treatment for dumping syndrome after gastric bypass	53	Female	150	19.1208				0.101221	0.326356	other				0.165381	0.03416
416	Not specified	79	Female	161	18.5986				0.0651522	0.127859	other				0.308091	0.0643896
417	Abdominal pain and h/o H. pylori infection	35	Male	160		0.102614	0.214608	other	0.163358	0.144734	other	loses type in duodenum	0.0898638	0.177838	0.00841669	0.405838
418	Crohn's disease	33	Male	160	11.0392	0.080347	0.225217	other	0.0512044	0.0519557	other	loses type in duodenum	0.177132	0.0731069	0.00376768	0.0747672
419	Polyp of stomach and duodenum	66	Female	178	21.6326				0.0209536	0.0786146	other				0.00539814	0.00441515
420	Gastroesophageal reflux disease, esophagitis presence not specified	80	Male	168	23.7606				0.049707	0.175891	other				0.0161063	0.131899
421	Not specified	38	Female	150	9.09772				0.371326	0.0430529	Prevo7				0.0177808	0.0259636
422	Pancreas cyst	67	Female	132	8.70726				0.269334	0.0902701	Prevo7				0.0256687	0.215295
423	Constipation, weight loss	58	Male	111	10.0705	0.577729	0.0392286	Prevo7	0.254861	0.179409	other	loses type in duodenum	0.0369291	0.022244	0.0289957	0.226113
424	GI issues, diarrhea, vomiting, malabsorption	35	Female	87	5.74676				0.463116	0.130811	Prevo7				0.0727096	0.0198164
425	Duodenal adenoma	60	Female	165		0.343199	0.0617458	Prevo7	0.484199	0.035768	Prevo7	keeps type in duodenum	0.0814854	0.0201721	0.017935	0.036143
427	Extreme cramping, heartburn, gas, burping for nearly a month without any help from antacids, etc.	38	Female	125					0.256357	0.049068	Prevo7				0.0287313	0.0199045
428	Irritable bowel syndrome with diarrhea	67	Female	154					0.448222	0.0222315	Prevo7				0.00451681	0.063332
429	EGD, stent removal, indwelling pseudocyst stent	39	Male	226					0.0654827	0.00240162	Prevo7				0	0.0684657
430	Duodenal adenoma	75	Male	208					0.253448	0.134469	Prevo7				0.0924955	0.0687301
432	Epigastric abdominal pain, nausea with vomiting, abnormal CT scan showing thickened first part of duodenum	76	Female	120					0.0367294	0.131054	other				0.0379412	0.0259196
433	Pancreas cyst	68	Male	192		0.204294	0.195756	other	0.0708301	0.058103	other	keeps type in duodenum	0.0467192	0.0624972	0.00226942	0.00998956
434	Heartburn	54	Female	204		0.204613	0.0422567	Prevo7	0.0324211	0.115546	other	switches type in duodenum	0.00300533	0.0147079	0.000154233	0.0085574
437	Weight loss	75	Female	104		0.288739	0.232867	other	0.198944	0.262192	other	keeps type in duodenum	0.0721962	0.0559628	0.110739	0.0457054
438	Acute pancreatitis, unspecified complication status, unspecified pancreatitis type	65	Male	225		0.140567	0.073881	Prevo7	0.0235645	0.0563727	other	switches type in duodenum	0.00692136	0.0315787	0.012603	0.0587711
441	Check pancreas cyst, endoscopic ultrasound with possible fine needle aspiration, core biopsy oral	75	Male	130		0.0915714	0.113201	other	0.0389554	0.109194	other	keeps type in duodenum	0.0612222	0.0177132	0.00365752	0.00311519
446	Idiopathic chronic inflammatory bowel disease, gastric tympany. PT Report: check for Whipple's disease and to participate in a G.I. trial	52	Female	139		0.3794	0.0722189	Prevo7	0.161491	0.1025	Prevo7	keeps type in duodenum	0.137312	0.0455808	0.0203807	0.0813331
447	Bloating, small intestinal bacterial overgrowth	57	Female	235		0.456127	0.0744502	Prevo7	0.120737	0.0594691	Prevo7	keeps type in duodenum	0.0521606	0.0280042	0.00176266	0.0081608
448	Gastroesophageal reflux disease, esophagitis presence not specified, autosomal recessive hereditary pancreatitis associated with mutation in CFTR gene (HCC)	36	Female	140		0.511407	0.084855	Prevo7	0.307705	0.180661	Prevo7	keeps type in duodenum	0.0470835	0.00783207	0.0698233	0.0201689
449	2 ulcers, gastric outlet obstruction	35	Female	127		0.0205592	0.386276	other	0.0157552	0.0780702	other	keeps type in duodenum	0.148422	0.0205136	0.154916	0.0312957
451	Family hx of colon cancer requiring screening colonoscopy, bloating, recurring SIBO	34	Male	160		0.132348	0.29541	other	0.0123628	0.261259	other	keeps type in duodenum	0.0408224	0.0736988	0.00114573	0.0273077

## Sheet: TableS6
Supplementary Table 6: EMMs based on GLMM for human data
contrast	estimate	SE	df	t.ratio	p.value	taxon_name	qval	qval_ast
duodenum cDNA - saliva cDNA	0.0736616	0.0155425	82.2993	4.73938	0.000126409	D_0__Bacteria;D_1__Actinobacteria;D_2__Actinobacteria;D_3__Actinomycetales;D_4__Actinomycetaceae;D_5__Actinomyces	0.00313724	**
duodenum cDNA - stomach cDNA	0.020901	0.0158626	81.6701	1.31763	0.774497	D_0__Bacteria;D_1__Actinobacteria;D_2__Actinobacteria;D_3__Actinomycetales;D_4__Actinomycetaceae;D_5__Actinomyces	1	ns
duodenum cDNA - duodenum DNA	0.0439185	0.0154786	81.2073	2.83736	0.0616001	D_0__Bacteria;D_1__Actinobacteria;D_2__Actinobacteria;D_3__Actinomycetales;D_4__Actinomycetaceae;D_5__Actinomyces	0.372103	ns
duodenum cDNA - saliva DNA	0.0578171	0.0150667	81.929	3.8374	0.00322633	D_0__Bacteria;D_1__Actinobacteria;D_2__Actinobacteria;D_3__Actinomycetales;D_4__Actinomycetaceae;D_5__Actinomyces	0.0407773	*
duodenum cDNA - stomach DNA	0.0657939	0.0151691	81.5133	4.33736	0.000570044	D_0__Bacteria;D_1__Actinobacteria;D_2__Actinobacteria;D_3__Actinomycetales;D_4__Actinomycetaceae;D_5__Actinomyces	0.0103596	*
saliva cDNA - stomach cDNA	-0.0527605	0.0155227	82.1834	-3.39893	0.0129376	D_0__Bacteria;D_1__Actinobacteria;D_2__Actinobacteria;D_3__Actinomycetales;D_4__Actinomycetaceae;D_5__Actinomyces	0.13179	ns
saliva cDNA - duodenum DNA	-0.029743	0.0152446	82.1295	-1.95106	0.379297	D_0__Bacteria;D_1__Actinobacteria;D_2__Actinobacteria;D_3__Actinomycetales;D_4__Actinomycetaceae;D_5__Actinomyces	1	ns
saliva cDNA - saliva DNA	-0.0158445	0.0144598	81.251	-1.09576	0.881712	D_0__Bacteria;D_1__Actinobacteria;D_2__Actinobacteria;D_3__Actinomycetales;D_4__Actinomycetaceae;D_5__Actinomyces	1	ns
saliva cDNA - stomach DNA	-0.00786769	0.0147251	81.7828	-0.534304	0.994598	D_0__Bacteria;D_1__Actinobacteria;D_2__Actinobacteria;D_3__Actinomycetales;D_4__Actinomycetaceae;D_5__Actinomyces	1	ns
stomach cDNA - duodenum DNA	0.0230175	0.0156745	81.8297	1.46846	0.685053	D_0__Bacteria;D_1__Actinobacteria;D_2__Actinobacteria;D_3__Actinomycetales;D_4__Actinomycetaceae;D_5__Actinomyces	1	ns
stomach cDNA - saliva DNA	0.036916	0.0150513	81.8364	2.45267	0.150779	D_0__Bacteria;D_1__Actinobacteria;D_2__Actinobacteria;D_3__Actinomycetales;D_4__Actinomycetaceae;D_5__Actinomyces	0.635743	ns
stomach cDNA - stomach DNA	0.0448928	0.0151539	81.4221	2.96246	0.0445861	D_0__Bacteria;D_1__Actinobacteria;D_2__Actinobacteria;D_3__Actinomycetales;D_4__Actinomycetaceae;D_5__Actinomyces	0.312102	ns
duodenum DNA - saliva DNA	0.0138985	0.0147731	81.7846	0.940798	0.934627	D_0__Bacteria;D_1__Actinobacteria;D_2__Actinobacteria;D_3__Actinomycetales;D_4__Actinomycetaceae;D_5__Actinomyces	1	ns
duodenum DNA - stomach DNA	0.0218753	0.0148778	81.3568	1.47033	0.683889	D_0__Bacteria;D_1__Actinobacteria;D_2__Actinobacteria;D_3__Actinomycetales;D_4__Actinomycetaceae;D_5__Actinomyces	1	ns
saliva DNA - stomach DNA	0.00797681	0.0142606	81.4818	0.559361	0.993312	D_0__Bacteria;D_1__Actinobacteria;D_2__Actinobacteria;D_3__Actinomycetales;D_4__Actinomycetaceae;D_5__Actinomyces	1	ns
duodenum cDNA - saliva cDNA	0.000349064	0.000155366	84.9976	2.24672	0.227826	D_0__Bacteria;D_1__Actinobacteria;D_2__Actinobacteria;D_3__Actinomycetales;D_4__Actinomycetaceae;D_5__F0332	0.820536	ns
duodenum cDNA - stomach cDNA	0.000117486	0.00015926	83.649	0.737697	0.976616	D_0__Bacteria;D_1__Actinobacteria;D_2__Actinobacteria;D_3__Actinomycetales;D_4__Actinomycetaceae;D_5__F0332	1	ns
duodenum cDNA - duodenum DNA	8.80551e-05	0.000155962	81.9307	0.564594	0.993018	D_0__Bacteria;D_1__Actinobacteria;D_2__Actinobacteria;D_3__Actinomycetales;D_4__Actinomycetaceae;D_5__F0332	1	ns
duodenum cDNA - saliva DNA	0.000273921	0.000151033	83.7851	1.81366	0.462733	D_0__Bacteria;D_1__Actinobacteria;D_2__Actinobacteria;D_3__Actinomycetales;D_4__Actinomycetaceae;D_5__F0332	1	ns
duodenum cDNA - stomach DNA	0.000123092	0.000152483	83.0109	0.807253	0.965438	D_0__Bacteria;D_1__Actinobacteria;D_2__Actinobacteria;D_3__Actinomycetales;D_4__Actinomycetaceae;D_5__F0332	1	ns
saliva cDNA - stomach cDNA	-0.000231578	0.000155307	84.7734	-1.4911	0.670828	D_0__Bacteria;D_1__Actinobacteria;D_2__Actinobacteria;D_3__Actinomycetales;D_4__Actinomycetaceae;D_5__F0332	1	ns
saliva cDNA - duodenum DNA	-0.000261009	0.000152594	84.3727	-1.71048	0.528848	D_0__Bacteria;D_1__Actinobacteria;D_2__Actinobacteria;D_3__Actinomycetales;D_4__Actinomycetaceae;D_5__F0332	1	ns
saliva cDNA - saliva DNA	-7.51428e-05	0.000145647	82.2038	-0.515923	0.995415	D_0__Bacteria;D_1__Actinobacteria;D_2__Actinobacteria;D_3__Actinomycetales;D_4__Actinomycetaceae;D_5__F0332	1	ns
saliva cDNA - stomach DNA	-0.000225971	0.000147797	83.1511	-1.52893	0.6468	D_0__Bacteria;D_1__Actinobacteria;D_2__Actinobacteria;D_3__Actinomycetales;D_4__Actinomycetaceae;D_5__F0332	1	ns
stomach cDNA - duodenum DNA	-2.94309e-05	0.000157179	84.1795	-0.187245	0.999967	D_0__Bacteria;D_1__Actinobacteria;D_2__Actinobacteria;D_3__Actinomycetales;D_4__Actinomycetaceae;D_5__F0332	1	ns
stomach cDNA - saliva DNA	0.000156435	0.000150985	83.6011	1.0361	0.904371	D_0__Bacteria;D_1__Actinobacteria;D_2__Actinobacteria;D_3__Actinomycetales;D_4__Actinomycetaceae;D_5__F0332	1	ns
stomach cDNA - stomach DNA	5.60653e-06	0.000152436	82.8292	0.0367795	1	D_0__Bacteria;D_1__Actinobacteria;D_2__Actinobacteria;D_3__Actinomycetales;D_4__Actinomycetaceae;D_5__F0332	1	ns
duodenum DNA - saliva DNA	0.000185866	0.000148258	83.235	1.25366	0.808872	D_0__Bacteria;D_1__Actinobacteria;D_2__Actinobacteria;D_3__Actinomycetales;D_4__Actinomycetaceae;D_5__F0332	1	ns
duodenum DNA - stomach DNA	3.50374e-05	0.000149736	82.4414	0.233994	0.999901	D_0__Bacteria;D_1__Actinobacteria;D_2__Actinobacteria;D_3__Actinomycetales;D_4__Actinomycetaceae;D_5__F0332	1	ns
saliva DNA - stomach DNA	-0.000150829	0.000143453	82.1474	-1.05142	0.898807	D_0__Bacteria;D_1__Actinobacteria;D_2__Actinobacteria;D_3__Actinomycetales;D_4__Actinomycetaceae;D_5__F0332	1	ns
duodenum cDNA - saliva cDNA	0.000981349	0.000394519	81.4653	2.48746	0.139982	D_0__Bacteria;D_1__Actinobacteria;D_2__Actinobacteria;D_3__Bifidobacteriales;D_4__Bifidobacteriaceae;D_5__Alloscardovia	0.604668	ns
duodenum cDNA - stomach cDNA	0.000103158	0.000402164	81.2182	0.256507	0.999843	D_0__Bacteria;D_1__Actinobacteria;D_2__Actinobacteria;D_3__Bifidobacteriales;D_4__Bifidobacteriaceae;D_5__Alloscardovia	1	ns
duodenum cDNA - duodenum DNA	9.21769e-05	0.00039214	81.0634	0.235061	0.999898	D_0__Bacteria;D_1__Actinobacteria;D_2__Actinobacteria;D_3__Bifidobacteriales;D_4__Bifidobacteriaceae;D_5__Alloscardovia	1	ns
duodenum cDNA - saliva DNA	0.000217966	0.000382204	81.3351	0.570286	0.992684	D_0__Bacteria;D_1__Actinobacteria;D_2__Actinobacteria;D_3__Bifidobacteriales;D_4__Bifidobacteriaceae;D_5__Alloscardovia	1	ns
duodenum cDNA - stomach DNA	-2.1565e-05	0.000384488	81.1668	-0.0560876	1	D_0__Bacteria;D_1__Actinobacteria;D_2__Actinobacteria;D_3__Bifidobacteriales;D_4__Bifidobacteriaceae;D_5__Alloscardovia	1	ns
saliva cDNA - stomach cDNA	-0.000878191	0.000393936	81.4226	-2.22928	0.235941	D_0__Bacteria;D_1__Actinobacteria;D_2__Actinobacteria;D_3__Bifidobacteriales;D_4__Bifidobacteriaceae;D_5__Alloscardovia	0.834351	ns
saliva cDNA - duodenum DNA	-0.000889172	0.000386853	81.4092	-2.29847	0.206664	D_0__Bacteria;D_1__Actinobacteria;D_2__Actinobacteria;D_3__Bifidobacteriales;D_4__Bifidobacteriaceae;D_5__Alloscardovia	0.768656	ns
saliva cDNA - saliva DNA	-0.000763383	0.000366351	81.0763	-2.08375	0.306101	D_0__Bacteria;D_1__Actinobacteria;D_2__Actinobacteria;D_3__Bifidobacteriales;D_4__Bifidobacteriaceae;D_5__Alloscardovia	0.985442	ns
saliva cDNA - stomach DNA	-0.00100291	0.000373464	81.2932	-2.68544	0.0893277	D_0__Bacteria;D_1__Actinobacteria;D_2__Actinobacteria;D_3__Bifidobacteriales;D_4__Bifidobacteriaceae;D_5__Alloscardovia	0.463621	ns
stomach cDNA - duodenum DNA	-1.09809e-05	0.0003975	81.2728	-0.0276249	1	D_0__Bacteria;D_1__Actinobacteria;D_2__Actinobacteria;D_3__Bifidobacteriales;D_4__Bifidobacteriaceae;D_5__Alloscardovia	1	ns
stomach cDNA - saliva DNA	0.000114808	0.000381751	81.3012	0.300741	0.999658	D_0__Bacteria;D_1__Actinobacteria;D_2__Actinobacteria;D_3__Bifidobacteriales;D_4__Bifidobacteriaceae;D_5__Alloscardovia	1	ns
stomach cDNA - stomach DNA	-0.000124723	0.000384041	81.1334	-0.324764	0.999502	D_0__Bacteria;D_1__Actinobacteria;D_2__Actinobacteria;D_3__Bifidobacteriales;D_4__Bifidobacteriaceae;D_5__Alloscardovia	1	ns
duodenum DNA - saliva DNA	0.000125789	0.000374671	81.2877	0.335731	0.999415	D_0__Bacteria;D_1__Actinobacteria;D_2__Actinobacteria;D_3__Bifidobacteriales;D_4__Bifidobacteriaceae;D_5__Alloscardovia	1	ns
duodenum DNA - stomach DNA	-0.000113742	0.00037701	81.1143	-0.301695	0.999653	D_0__Bacteria;D_1__Actinobacteria;D_2__Actinobacteria;D_3__Bifidobacteriales;D_4__Bifidobacteriaceae;D_5__Alloscardovia	1	ns
saliva DNA - stomach DNA	-0.000239531	0.000361497	81.1867	-0.662608	0.985481	D_0__Bacteria;D_1__Actinobacteria;D_2__Actinobacteria;D_3__Bifidobacteriales;D_4__Bifidobacteriaceae;D_5__Alloscardovia	1	ns
duodenum cDNA - saliva cDNA	0.00149284	0.000887339	82.5877	1.68238	0.547206	D_0__Bacteria;D_1__Actinobacteria;D_2__Actinobacteria;D_3__Bifidobacteriales;D_4__Bifidobacteriaceae;D_5__Bifidobacterium	1	ns
duodenum cDNA - stomach cDNA	-0.000821328	0.000906013	81.8447	-0.906531	0.943787	D_0__Bacteria;D_1__Actinobacteria;D_2__Actinobacteria;D_3__Bifidobacteriales;D_4__Bifidobacteriaceae;D_5__Bifidobacterium	1	ns
duodenum cDNA - duodenum DNA	0.00169397	0.000884337	81.266	1.91552	0.400342	D_0__Bacteria;D_1__Actinobacteria;D_2__Actinobacteria;D_3__Bifidobacteriales;D_4__Bifidobacteriaceae;D_5__Bifidobacterium	1	ns
duodenum cDNA - saliva DNA	0.00215135	0.000860385	82.1321	2.50045	0.135988	D_0__Bacteria;D_1__Actinobacteria;D_2__Actinobacteria;D_3__Bifidobacteriales;D_4__Bifidobacteriaceae;D_5__Bifidobacterium	0.597196	ns
duodenum cDNA - stomach DNA	0.00137931	0.000866486	81.6471	1.59184	0.606235	D_0__Bacteria;D_1__Actinobacteria;D_2__Actinobacteria;D_3__Bifidobacteriales;D_4__Bifidobacteriaceae;D_5__Bifidobacterium	1	ns
saliva cDNA - stomach cDNA	-0.00231417	0.000886281	82.4485	-2.6111	0.106091	D_0__Bacteria;D_1__Actinobacteria;D_2__Actinobacteria;D_3__Bifidobacteriales;D_4__Bifidobacteriaceae;D_5__Bifidobacterium	0.519045	ns
saliva cDNA - duodenum DNA	0.000201123	0.000870424	82.3749	0.231063	0.999907	D_0__Bacteria;D_1__Actinobacteria;D_2__Actinobacteria;D_3__Bifidobacteriales;D_4__Bifidobacteriaceae;D_5__Bifidobacterium	1	ns
saliva cDNA - saliva DNA	0.000658506	0.00082611	81.3234	0.797117	0.967242	D_0__Bacteria;D_1__Actinobacteria;D_2__Actinobacteria;D_3__Bifidobacteriales;D_4__Bifidobacteriaceae;D_5__Bifidobacterium	1	ns
saliva cDNA - stomach DNA	-0.000113536	0.00084095	81.9421	-0.135009	0.999994	D_0__Bacteria;D_1__Actinobacteria;D_2__Actinobacteria;D_3__Bifidobacteriales;D_4__Bifidobacteriaceae;D_5__Bifidobacterium	1	ns
stomach cDNA - duodenum DNA	0.00251529	0.00089518	82.0423	2.80982	0.0659021	D_0__Bacteria;D_1__Actinobacteria;D_2__Actinobacteria;D_3__Bifidobacteriales;D_4__Bifidobacteriaceae;D_5__Bifidobacterium	0.389964	ns
stomach cDNA - saliva DNA	0.00297268	0.00085956	82.0208	3.45837	0.0108112	D_0__Bacteria;D_1__Actinobacteria;D_2__Actinobacteria;D_3__Bifidobacteriales;D_4__Bifidobacteriaceae;D_5__Bifidobacterium	0.112651	ns
stomach cDNA - stomach DNA	0.00220064	0.000865672	81.5373	2.54211	0.124146	D_0__Bacteria;D_1__Actinobacteria;D_2__Actinobacteria;D_3__Bifidobacteriales;D_4__Bifidobacteriaceae;D_5__Bifidobacterium	0.574438	ns
duodenum DNA - saliva DNA	0.000457383	0.000843695	81.9507	0.542119	0.994219	D_0__Bacteria;D_1__Actinobacteria;D_2__Actinobacteria;D_3__Bifidobacteriales;D_4__Bifidobacteriaceae;D_5__Bifidobacterium	1	ns
duodenum DNA - stomach DNA	-0.000314658	0.00084993	81.4517	-0.370217	0.99906	D_0__Bacteria;D_1__Actinobacteria;D_2__Actinobacteria;D_3__Bifidobacteriales;D_4__Bifidobacteriaceae;D_5__Bifidobacterium	1	ns
saliva DNA - stomach DNA	-0.000772042	0.000814577	81.5724	-0.947782	0.932646	D_0__Bacteria;D_1__Actinobacteria;D_2__Actinobacteria;D_3__Bifidobacteriales;D_4__Bifidobacteriaceae;D_5__Bifidobacterium	1	ns
duodenum cDNA - saliva cDNA	0.000222484	0.00074781	81.9401	0.297514	0.999676	D_0__Bacteria;D_1__Actinobacteria;D_2__Actinobacteria;D_3__Corynebacteriales;D_4__Corynebacteriaceae;D_5__Corynebacterium	1	ns
duodenum cDNA - stomach cDNA	-0.000714168	0.00076281	81.4658	-0.936234	0.935894	D_0__Bacteria;D_1__Actinobacteria;D_2__Actinobacteria;D_3__Corynebacteriales;D_4__Corynebacteriaceae;D_5__Corynebacterium	1	ns
duodenum cDNA - duodenum DNA	-0.000377147	0.000744097	81.1406	-0.506852	0.99578	D_0__Bacteria;D_1__Actinobacteria;D_2__Actinobacteria;D_3__Corynebacteriales;D_4__Corynebacteriaceae;D_5__Corynebacterium	1	ns
duodenum cDNA - saliva DNA	0.000623215	0.000724717	81.6743	0.859943	0.95482	D_0__Bacteria;D_1__Actinobacteria;D_2__Actinobacteria;D_3__Corynebacteriales;D_4__Corynebacteriaceae;D_5__Corynebacterium	1	ns
duodenum cDNA - stomach DNA	0.000418846	0.00072938	81.3566	0.574249	0.992446	D_0__Bacteria;D_1__Actinobacteria;D_2__Actinobacteria;D_3__Corynebacteriales;D_4__Corynebacteriaceae;D_5__Corynebacterium	1	ns
saliva cDNA - stomach cDNA	-0.000936653	0.000746789	81.8549	-1.25424	0.808554	D_0__Bacteria;D_1__Actinobacteria;D_2__Actinobacteria;D_3__Corynebacteriales;D_4__Corynebacteriaceae;D_5__Corynebacterium	1	ns
saliva cDNA - duodenum DNA	-0.000599631	0.000733387	81.8213	-0.81762	0.963491	D_0__Bacteria;D_1__Actinobacteria;D_2__Actinobacteria;D_3__Corynebacteriales;D_4__Corynebacteriaceae;D_5__Corynebacterium	1	ns
saliva cDNA - saliva DNA	0.000400731	0.000695139	81.1696	0.576476	0.992309	D_0__Bacteria;D_1__Actinobacteria;D_2__Actinobacteria;D_3__Corynebacteriales;D_4__Corynebacteriaceae;D_5__Corynebacterium	1	ns
saliva cDNA - stomach DNA	0.000196361	0.000708219	81.5774	0.277261	0.999771	D_0__Bacteria;D_1__Actinobacteria;D_2__Actinobacteria;D_3__Corynebacteriales;D_4__Corynebacteriaceae;D_5__Corynebacterium	1	ns
stomach cDNA - duodenum DNA	0.000337021	0.000753855	81.5791	0.447064	0.997672	D_0__Bacteria;D_1__Actinobacteria;D_2__Actinobacteria;D_3__Corynebacteriales;D_4__Corynebacteriaceae;D_5__Corynebacterium	1	ns
stomach cDNA - saliva DNA	0.00133738	0.000723922	81.6064	1.84741	0.441785	D_0__Bacteria;D_1__Actinobacteria;D_2__Actinobacteria;D_3__Corynebacteriales;D_4__Corynebacteriaceae;D_5__Corynebacterium	1	ns
stomach cDNA - stomach DNA	0.00113301	0.000728596	81.2897	1.55506	0.630046	D_0__Bacteria;D_1__Actinobacteria;D_2__Actinobacteria;D_3__Corynebacteriales;D_4__Corynebacteriaceae;D_5__Corynebacterium	1	ns
duodenum DNA - saliva DNA	0.00100036	0.000710521	81.5735	1.40793	0.722155	D_0__Bacteria;D_1__Actinobacteria;D_2__Actinobacteria;D_3__Corynebacteriales;D_4__Corynebacteriaceae;D_5__Corynebacterium	1	ns
duodenum DNA - stomach DNA	0.000795993	0.000715292	81.2465	1.11282	0.874732	D_0__Bacteria;D_1__Actinobacteria;D_2__Actinobacteria;D_3__Corynebacteriales;D_4__Corynebacteriaceae;D_5__Corynebacterium	1	ns
saliva DNA - stomach DNA	-0.00020437	0.000685719	81.3608	-0.298037	0.999673	D_0__Bacteria;D_1__Actinobacteria;D_2__Actinobacteria;D_3__Corynebacteriales;D_4__Corynebacteriaceae;D_5__Corynebacterium	1	ns
duodenum cDNA - saliva cDNA	-0.0180339	0.00855358	82.1884	-2.10834	0.293319	D_0__Bacteria;D_1__Actinobacteria;D_2__Actinobacteria;D_3__Micrococcales;D_4__Micrococcaceae;D_5__Rothia	0.960144	ns
duodenum cDNA - stomach cDNA	0.00690225	0.00872832	81.6055	0.790788	0.968348	D_0__Bacteria;D_1__Actinobacteria;D_2__Actinobacteria;D_3__Micrococcales;D_4__Micrococcaceae;D_5__Rothia	1	ns
duodenum cDNA - duodenum DNA	-0.00826357	0.00851615	81.1859	-0.970341	0.925992	D_0__Bacteria;D_1__Actinobacteria;D_2__Actinobacteria;D_3__Micrococcales;D_4__Micrococcaceae;D_5__Rothia	1	ns
duodenum cDNA - saliva DNA	-0.0221742	0.00829103	81.8505	-2.67448	0.0915979	D_0__Bacteria;D_1__Actinobacteria;D_2__Actinobacteria;D_3__Micrococcales;D_4__Micrococcaceae;D_5__Rothia	0.471815	ns
duodenum cDNA - stomach DNA	-0.00208113	0.00834644	81.4637	-0.249343	0.999864	D_0__Bacteria;D_1__Actinobacteria;D_2__Actinobacteria;D_3__Micrococcales;D_4__Micrococcaceae;D_5__Rothia	1	ns
saliva cDNA - stomach cDNA	0.0249361	0.00854245	82.0818	2.91909	0.0498758	D_0__Bacteria;D_1__Actinobacteria;D_2__Actinobacteria;D_3__Micrococcales;D_4__Micrococcaceae;D_5__Rothia	0.33362	ns
saliva cDNA - duodenum DNA	0.00977032	0.00838931	82.0347	1.16462	0.852192	D_0__Bacteria;D_1__Actinobacteria;D_2__Actinobacteria;D_3__Micrococcales;D_4__Micrococcaceae;D_5__Rothia	1	ns
saliva cDNA - saliva DNA	-0.00414031	0.00795568	81.2248	-0.520422	0.995223	D_0__Bacteria;D_1__Actinobacteria;D_2__Actinobacteria;D_3__Micrococcales;D_4__Micrococcaceae;D_5__Rothia	1	ns
saliva cDNA - stomach DNA	0.0159528	0.00810281	81.7203	1.96879	0.369072	D_0__Bacteria;D_1__Actinobacteria;D_2__Actinobacteria;D_3__Micrococcales;D_4__Micrococcaceae;D_5__Rothia	1	ns
stomach cDNA - duodenum DNA	-0.0151658	0.00862516	81.7506	-1.75832	0.498083	D_0__Bacteria;D_1__Actinobacteria;D_2__Actinobacteria;D_3__Micrococcales;D_4__Micrococcaceae;D_5__Rothia	1	ns
stomach cDNA - saliva DNA	-0.0290764	0.00828236	81.7655	-3.51065	0.00921729	D_0__Bacteria;D_1__Actinobacteria;D_2__Actinobacteria;D_3__Micrococcales;D_4__Micrococcaceae;D_5__Rothia	0.100425	ns
stomach cDNA - stomach DNA	-0.00898338	0.00833789	81.3799	-1.07742	0.888967	D_0__Bacteria;D_1__Actinobacteria;D_2__Actinobacteria;D_3__Micrococcales;D_4__Micrococcaceae;D_5__Rothia	1	ns
duodenum DNA - saliva DNA	-0.0139106	0.0081292	81.7199	-1.71119	0.528515	D_0__Bacteria;D_1__Actinobacteria;D_2__Actinobacteria;D_3__Micrococcales;D_4__Micrococcaceae;D_5__Rothia	1	ns
duodenum DNA - stomach DNA	0.00618244	0.00818586	81.3218	0.755258	0.974061	D_0__Bacteria;D_1__Actinobacteria;D_2__Actinobacteria;D_3__Micrococcales;D_4__Micrococcaceae;D_5__Rothia	1	ns
saliva DNA - stomach DNA	0.0200931	0.00784661	81.4455	2.56073	0.119101	D_0__Bacteria;D_1__Actinobacteria;D_2__Actinobacteria;D_3__Micrococcales;D_4__Micrococcaceae;D_5__Rothia	0.55867	ns
duodenum cDNA - saliva cDNA	0.000420171	0.000163143	85.4728	2.57548	0.114656	D_0__Bacteria;D_1__Actinobacteria;D_2__Actinobacteria;D_3__Propionibacteriales;D_4__Propionibacteriaceae;D_5__Pseudopropionibacterium	0.543423	ns
duodenum cDNA - stomach cDNA	-9.1445e-05	0.000167367	84.0707	-0.546375	0.99401	D_0__Bacteria;D_1__Actinobacteria;D_2__Actinobacteria;D_3__Propionibacteriales;D_4__Propionibacteriaceae;D_5__Pseudopropionibacterium	1	ns
duodenum cDNA - duodenum DNA	0.000267504	0.000164045	82.0973	1.63067	0.580943	D_0__Bacteria;D_1__Actinobacteria;D_2__Actinobacteria;D_3__Propionibacteriales;D_4__Propionibacteriaceae;D_5__Pseudopropionibacterium	1	ns
duodenum cDNA - saliva DNA	0.000329646	0.000158695	84.1021	2.07723	0.309144	D_0__Bacteria;D_1__Actinobacteria;D_2__Actinobacteria;D_3__Propionibacteriales;D_4__Propionibacteriaceae;D_5__Pseudopropionibacterium	0.992896	ns
duodenum cDNA - stomach DNA	-2.12503e-05	0.000160295	83.3216	-0.13257	0.999994	D_0__Bacteria;D_1__Actinobacteria;D_2__Actinobacteria;D_3__Propionibacteriales;D_4__Propionibacteriaceae;D_5__Pseudopropionibacterium	1	ns
saliva cDNA - stomach cDNA	-0.000511616	0.00016311	85.2721	-3.13664	0.0274686	D_0__Bacteria;D_1__Actinobacteria;D_2__Actinobacteria;D_3__Propionibacteriales;D_4__Propionibacteriaceae;D_5__Pseudopropionibacterium	0.223183	ns
saliva cDNA - duodenum DNA	-0.000152667	0.000160286	84.7625	-0.952463	0.931349	D_0__Bacteria;D_1__Actinobacteria;D_2__Actinobacteria;D_3__Propionibacteriales;D_4__Propionibacteriaceae;D_5__Pseudopropionibacterium	1	ns
saliva cDNA - saliva DNA	-9.0525e-05	0.000153181	82.4445	-0.590969	0.991381	D_0__Bacteria;D_1__Actinobacteria;D_2__Actinobacteria;D_3__Propionibacteriales;D_4__Propionibacteriaceae;D_5__Pseudopropionibacterium	1	ns
saliva cDNA - stomach DNA	-0.000441421	0.000155351	83.3862	-2.84144	0.0607125	D_0__Bacteria;D_1__Actinobacteria;D_2__Actinobacteria;D_3__Propionibacteriales;D_4__Propionibacteriaceae;D_5__Pseudopropionibacterium	0.372103	ns
stomach cDNA - duodenum DNA	0.000358949	0.000165131	84.6637	2.17373	0.260936	D_0__Bacteria;D_1__Actinobacteria;D_2__Actinobacteria;D_3__Propionibacteriales;D_4__Propionibacteriaceae;D_5__Pseudopropionibacterium	0.892675	ns
stomach cDNA - saliva DNA	0.000421091	0.000158669	83.9361	2.6539	0.0958594	D_0__Bacteria;D_1__Actinobacteria;D_2__Actinobacteria;D_3__Propionibacteriales;D_4__Propionibacteriaceae;D_5__Pseudopropionibacterium	0.482834	ns
stomach cDNA - stomach DNA	7.01947e-05	0.000160268	83.1576	0.437983	0.997891	D_0__Bacteria;D_1__Actinobacteria;D_2__Actinobacteria;D_3__Propionibacteriales;D_4__Propionibacteriaceae;D_5__Pseudopropionibacterium	1	ns
duodenum DNA - saliva DNA	6.21419e-05	0.000155825	83.4709	0.398792	0.998655	D_0__Bacteria;D_1__Actinobacteria;D_2__Actinobacteria;D_3__Propionibacteriales;D_4__Propionibacteriaceae;D_5__Pseudopropionibacterium	1	ns
duodenum DNA - stomach DNA	-0.000288754	0.000157454	82.672	-1.8339	0.450114	D_0__Bacteria;D_1__Actinobacteria;D_2__Actinobacteria;D_3__Propionibacteriales;D_4__Propionibacteriaceae;D_5__Pseudopropionibacterium	1	ns
saliva DNA - stomach DNA	-0.000350896	0.000150862	82.2382	-2.32594	0.195657	D_0__Bacteria;D_1__Actinobacteria;D_2__Actinobacteria;D_3__Propionibacteriales;D_4__Propionibacteriaceae;D_5__Pseudopropionibacterium	0.756862	ns
duodenum cDNA - saliva cDNA	0.00038233	0.00109405	81.915	0.349464	0.999289	D_0__Bacteria;D_1__Actinobacteria;D_2__Coriobacteriia;D_3__Coriobacteriales;D_4__Atopobiaceae;D_5__Atopobium	1	ns
duodenum cDNA - stomach cDNA	-0.00237127	0.00111595	81.4521	-2.12488	0.285087	D_0__Bacteria;D_1__Actinobacteria;D_2__Coriobacteriia;D_3__Coriobacteriales;D_4__Atopobiaceae;D_5__Atopobium	0.942238	ns
duodenum cDNA - duodenum DNA	0.000759876	0.00108855	81.1362	0.698062	0.981665	D_0__Bacteria;D_1__Actinobacteria;D_2__Coriobacteriia;D_3__Coriobacteriales;D_4__Atopobiaceae;D_5__Atopobium	1	ns
duodenum cDNA - saliva DNA	0.000846028	0.00106024	81.6565	0.797957	0.967097	D_0__Bacteria;D_1__Actinobacteria;D_2__Coriobacteriia;D_3__Coriobacteriales;D_4__Atopobiaceae;D_5__Atopobium	1	ns
duodenum cDNA - stomach DNA	0.00148626	0.00106704	81.3461	1.39289	0.731146	D_0__Bacteria;D_1__Actinobacteria;D_2__Coriobacteriia;D_3__Coriobacteriales;D_4__Atopobiaceae;D_5__Atopobium	1	ns
saliva cDNA - stomach cDNA	-0.0027536	0.00109255	81.8321	-2.52035	0.130229	D_0__Bacteria;D_1__Actinobacteria;D_2__Coriobacteriia;D_3__Coriobacteriales;D_4__Atopobiaceae;D_5__Atopobium	0.588617	ns
saliva cDNA - duodenum DNA	0.000377546	0.00107294	81.7997	0.351881	0.999265	D_0__Bacteria;D_1__Actinobacteria;D_2__Coriobacteriia;D_3__Coriobacteriales;D_4__Atopobiaceae;D_5__Atopobium	1	ns
saliva cDNA - saliva DNA	0.000463697	0.00101693	81.1643	0.455977	0.997442	D_0__Bacteria;D_1__Actinobacteria;D_2__Coriobacteriia;D_3__Coriobacteriales;D_4__Atopobiaceae;D_5__Atopobium	1	ns
saliva cDNA - stomach DNA	0.00110393	0.0010361	81.5628	1.06547	0.893552	D_0__Bacteria;D_1__Actinobacteria;D_2__Coriobacteriia;D_3__Coriobacteriales;D_4__Atopobiaceae;D_5__Atopobium	1	ns
stomach cDNA - duodenum DNA	0.00313114	0.00110286	81.5622	2.83911	0.0612863	D_0__Bacteria;D_1__Actinobacteria;D_2__Coriobacteriia;D_3__Coriobacteriales;D_4__Atopobiaceae;D_5__Atopobium	0.372103	ns
stomach cDNA - saliva DNA	0.00321729	0.00105907	81.5903	3.03784	0.0364344	D_0__Bacteria;D_1__Actinobacteria;D_2__Coriobacteriia;D_3__Coriobacteriales;D_4__Atopobiaceae;D_5__Atopobium	0.265952	ns
stomach cDNA - stomach DNA	0.00385753	0.00106589	81.281	3.61908	0.00657999	D_0__Bacteria;D_1__Actinobacteria;D_2__Coriobacteriia;D_3__Coriobacteriales;D_4__Atopobiaceae;D_5__Atopobium	0.0748474	*
duodenum DNA - saliva DNA	8.61513e-05	0.00103947	81.5587	0.0828802	0.999999	D_0__Bacteria;D_1__Actinobacteria;D_2__Coriobacteriia;D_3__Coriobacteriales;D_4__Atopobiaceae;D_5__Atopobium	1	ns
duodenum DNA - stomach DNA	0.000726386	0.00104642	81.2391	0.694162	0.982117	D_0__Bacteria;D_1__Actinobacteria;D_2__Coriobacteriia;D_3__Coriobacteriales;D_4__Atopobiaceae;D_5__Atopobium	1	ns
saliva DNA - stomach DNA	0.000640234	0.00100317	81.3521	0.638213	0.987746	D_0__Bacteria;D_1__Actinobacteria;D_2__Coriobacteriia;D_3__Coriobacteriales;D_4__Atopobiaceae;D_5__Atopobium	1	ns
duodenum cDNA - saliva cDNA	-0.00383499	0.00282103	82.7587	-1.35943	0.75078	D_0__Bacteria;D_1__Actinobacteria;D_2__Coriobacteriia;D_3__Coriobacteriales;D_4__Atopobiaceae;D_5__Olsenella	1	ns
duodenum cDNA - stomach cDNA	-0.00228055	0.00288116	81.9526	-0.791539	0.968222	D_0__Bacteria;D_1__Actinobacteria;D_2__Coriobacteriia;D_3__Coriobacteriales;D_4__Atopobiaceae;D_5__Olsenella	1	ns
duodenum cDNA - duodenum DNA	0.00115488	0.00281273	81.303	0.410591	0.998451	D_0__Bacteria;D_1__Actinobacteria;D_2__Coriobacteriia;D_3__Coriobacteriales;D_4__Atopobiaceae;D_5__Olsenella	1	ns
duodenum cDNA - saliva DNA	0.0025616	0.00273574	82.2521	0.936347	0.935875	D_0__Bacteria;D_1__Actinobacteria;D_2__Coriobacteriia;D_3__Coriobacteriales;D_4__Atopobiaceae;D_5__Olsenella	1	ns
duodenum cDNA - stomach DNA	0.00226622	0.00275563	81.7298	0.822397	0.962574	D_0__Bacteria;D_1__Actinobacteria;D_2__Coriobacteriia;D_3__Coriobacteriales;D_4__Atopobiaceae;D_5__Olsenella	1	ns
saliva cDNA - stomach cDNA	0.00155445	0.0028178	82.6065	0.551652	0.993732	D_0__Bacteria;D_1__Actinobacteria;D_2__Coriobacteriia;D_3__Coriobacteriales;D_4__Atopobiaceae;D_5__Olsenella	1	ns
saliva cDNA - duodenum DNA	0.00498988	0.00276744	82.5196	1.80307	0.469505	D_0__Bacteria;D_1__Actinobacteria;D_2__Coriobacteriia;D_3__Coriobacteriales;D_4__Atopobiaceae;D_5__Olsenella	1	ns
saliva cDNA - saliva DNA	0.0063966	0.0026275	81.3694	2.43448	0.156772	D_0__Bacteria;D_1__Actinobacteria;D_2__Coriobacteriia;D_3__Coriobacteriales;D_4__Atopobiaceae;D_5__Olsenella	0.648468	ns
saliva cDNA - stomach DNA	0.00610121	0.00267409	82.0345	2.2816	0.21347	D_0__Bacteria;D_1__Actinobacteria;D_2__Coriobacteriia;D_3__Coriobacteriales;D_4__Atopobiaceae;D_5__Olsenella	0.783296	ns
stomach cDNA - duodenum DNA	0.00343543	0.00284653	82.1733	1.20689	0.832314	D_0__Bacteria;D_1__Actinobacteria;D_2__Coriobacteriia;D_3__Coriobacteriales;D_4__Atopobiaceae;D_5__Olsenella	1	ns
stomach cDNA - saliva DNA	0.00484215	0.00273322	82.1301	1.77159	0.489558	D_0__Bacteria;D_1__Actinobacteria;D_2__Coriobacteriia;D_3__Coriobacteriales;D_4__Atopobiaceae;D_5__Olsenella	1	ns
stomach cDNA - stomach DNA	0.00454677	0.00275314	81.6096	1.65148	0.567388	D_0__Bacteria;D_1__Actinobacteria;D_2__Coriobacteriia;D_3__Coriobacteriales;D_4__Atopobiaceae;D_5__Olsenella	1	ns
duodenum DNA - saliva DNA	0.00140672	0.00268282	82.0479	0.524343	0.995054	D_0__Bacteria;D_1__Actinobacteria;D_2__Coriobacteriia;D_3__Coriobacteriales;D_4__Atopobiaceae;D_5__Olsenella	1	ns
duodenum DNA - stomach DNA	0.00111133	0.00270314	81.5106	0.411127	0.998441	D_0__Bacteria;D_1__Actinobacteria;D_2__Coriobacteriia;D_3__Coriobacteriales;D_4__Atopobiaceae;D_5__Olsenella	1	ns
saliva DNA - stomach DNA	-0.000295385	0.00259054	81.6235	-0.114024	0.999997	D_0__Bacteria;D_1__Actinobacteria;D_2__Coriobacteriia;D_3__Coriobacteriales;D_4__Atopobiaceae;D_5__Olsenella	1	ns
duodenum cDNA - saliva cDNA	0.000371092	0.000153988	83.2163	2.40987	0.164795	D_0__Bacteria;D_1__Actinobacteria;D_2__Coriobacteriia;D_3__Coriobacteriales;D_4__Eggerthellaceae;D_5__Slackia	0.677546	ns
duodenum cDNA - stomach cDNA	6.5253e-06	0.000157384	82.2573	0.041461	1	D_0__Bacteria;D_1__Actinobacteria;D_2__Coriobacteriia;D_3__Coriobacteriales;D_4__Eggerthellaceae;D_5__Slackia	1	ns
duodenum cDNA - duodenum DNA	0.000289212	0.000153726	81.4099	1.88135	0.420936	D_0__Bacteria;D_1__Actinobacteria;D_2__Coriobacteriia;D_3__Coriobacteriales;D_4__Eggerthellaceae;D_5__Slackia	1	ns
duodenum cDNA - saliva DNA	0.000635036	0.000149396	82.5711	4.2507	0.000770247	D_0__Bacteria;D_1__Actinobacteria;D_2__Coriobacteriia;D_3__Coriobacteriales;D_4__Eggerthellaceae;D_5__Slackia	0.0129801	*
duodenum cDNA - stomach DNA	0.000332423	0.000150553	81.9627	2.20801	0.245396	D_0__Bacteria;D_1__Actinobacteria;D_2__Coriobacteriia;D_3__Coriobacteriales;D_4__Eggerthellaceae;D_5__Slackia	0.854804	ns
saliva cDNA - stomach cDNA	-0.000364567	0.000153834	83.0325	-2.36988	0.178983	D_0__Bacteria;D_1__Actinobacteria;D_2__Coriobacteriia;D_3__Coriobacteriales;D_4__Eggerthellaceae;D_5__Slackia	0.716459	ns
saliva cDNA - duodenum DNA	-8.18804e-05	0.000151092	82.9038	-0.541924	0.994231	D_0__Bacteria;D_1__Actinobacteria;D_2__Coriobacteriia;D_3__Coriobacteriales;D_4__Eggerthellaceae;D_5__Slackia	1	ns
saliva cDNA - saliva DNA	0.000263943	0.000143596	81.504	1.8381	0.447581	D_0__Bacteria;D_1__Actinobacteria;D_2__Coriobacteriia;D_3__Coriobacteriales;D_4__Eggerthellaceae;D_5__Slackia	1	ns
saliva cDNA - stomach DNA	-3.86695e-05	0.000146053	82.2743	-0.264763	0.999817	D_0__Bacteria;D_1__Actinobacteria;D_2__Coriobacteriia;D_3__Coriobacteriales;D_4__Eggerthellaceae;D_5__Slackia	1	ns
stomach cDNA - duodenum DNA	0.000282687	0.000155464	82.5405	1.81834	0.459874	D_0__Bacteria;D_1__Actinobacteria;D_2__Coriobacteriia;D_3__Coriobacteriales;D_4__Eggerthellaceae;D_5__Slackia	1	ns
stomach cDNA - saliva DNA	0.000628511	0.000149274	82.4233	4.21044	0.000890416	D_0__Bacteria;D_1__Actinobacteria;D_2__Coriobacteriia;D_3__Coriobacteriales;D_4__Eggerthellaceae;D_5__Slackia	0.0146436	*
stomach cDNA - stomach DNA	0.000325898	0.000150433	81.8169	2.16639	0.264787	D_0__Bacteria;D_1__Actinobacteria;D_2__Coriobacteriia;D_3__Coriobacteriales;D_4__Eggerthellaceae;D_5__Slackia	0.902308	ns
duodenum DNA - saliva DNA	0.000345824	0.000146529	82.3029	2.3601	0.182683	D_0__Bacteria;D_1__Actinobacteria;D_2__Coriobacteriia;D_3__Coriobacteriales;D_4__Eggerthellaceae;D_5__Slackia	0.727005	ns
duodenum DNA - stomach DNA	4.32109e-05	0.000147711	81.6774	0.292536	0.999702	D_0__Bacteria;D_1__Actinobacteria;D_2__Coriobacteriia;D_3__Coriobacteriales;D_4__Eggerthellaceae;D_5__Slackia	1	ns
saliva DNA - stomach DNA	-0.000302613	0.000141537	81.7509	-2.13804	0.278527	D_0__Bacteria;D_1__Actinobacteria;D_2__Coriobacteriia;D_3__Coriobacteriales;D_4__Eggerthellaceae;D_5__Slackia	0.930949	ns
duodenum cDNA - saliva cDNA	0.000543698	0.000449534	82.5707	1.20947	0.831065	D_0__Bacteria;D_1__Bacteroidetes;D_2__Bacteroidia;D_3__Bacteroidales;D_4__Paludibacteraceae;D_5__F0058	1	ns
duodenum cDNA - stomach cDNA	-0.00071752	0.000458983	81.8342	-1.56328	0.62473	D_0__Bacteria;D_1__Bacteroidetes;D_2__Bacteroidia;D_3__Bacteroidales;D_4__Paludibacteraceae;D_5__F0058	1	ns
duodenum cDNA - duodenum DNA	0.000456624	0.000447994	81.2624	1.01926	0.910202	D_0__Bacteria;D_1__Bacteroidetes;D_2__Bacteroidia;D_3__Bacteroidales;D_4__Paludibacteraceae;D_5__F0058	1	ns
duodenum cDNA - saliva DNA	0.00054391	0.000435873	82.1202	1.24786	0.811845	D_0__Bacteria;D_1__Bacteroidetes;D_2__Bacteroidia;D_3__Bacteroidales;D_4__Paludibacteraceae;D_5__F0058	1	ns
duodenum cDNA - stomach DNA	-0.000265223	0.000438956	81.6391	-0.604214	0.990454	D_0__Bacteria;D_1__Bacteroidetes;D_2__Bacteroidia;D_3__Bacteroidales;D_4__Paludibacteraceae;D_5__F0058	1	ns
saliva cDNA - stomach cDNA	-0.00126122	0.000448996	82.4329	-2.80897	0.065994	D_0__Bacteria;D_1__Bacteroidetes;D_2__Bacteroidia;D_3__Bacteroidales;D_4__Paludibacteraceae;D_5__F0058	0.389964	ns
saliva cDNA - duodenum DNA	-8.7074e-05	0.000440962	82.3605	-0.197464	0.999957	D_0__Bacteria;D_1__Bacteroidetes;D_2__Bacteroidia;D_3__Bacteroidales;D_4__Paludibacteraceae;D_5__F0058	1	ns
saliva cDNA - saliva DNA	2.12033e-07	0.000418498	81.319	0.000506652	1	D_0__Bacteria;D_1__Bacteroidetes;D_2__Bacteroidia;D_3__Bacteroidales;D_4__Paludibacteraceae;D_5__F0058	1	ns
saliva cDNA - stomach DNA	-0.000808921	0.000426025	81.9329	-1.89877	0.410333	D_0__Bacteria;D_1__Bacteroidetes;D_2__Bacteroidia;D_3__Bacteroidales;D_4__Paludibacteraceae;D_5__F0058	1	ns
stomach cDNA - duodenum DNA	0.00117414	0.000453498	82.0296	2.58909	0.111629	D_0__Bacteria;D_1__Bacteroidetes;D_2__Bacteroidia;D_3__Bacteroidales;D_4__Paludibacteraceae;D_5__F0058	0.534647	ns
stomach cDNA - saliva DNA	0.00126143	0.000435453	82.0099	2.89682	0.0528451	D_0__Bacteria;D_1__Bacteroidetes;D_2__Bacteroidia;D_3__Bacteroidales;D_4__Paludibacteraceae;D_5__F0058	0.343035	ns
stomach cDNA - stomach DNA	0.000452297	0.000438542	81.5303	1.03137	0.906008	D_0__Bacteria;D_1__Bacteroidetes;D_2__Bacteroidia;D_3__Bacteroidales;D_4__Paludibacteraceae;D_5__F0058	1	ns
duodenum DNA - saliva DNA	8.72861e-05	0.000427415	81.941	0.204218	0.999949	D_0__Bacteria;D_1__Bacteroidetes;D_2__Bacteroidia;D_3__Bacteroidales;D_4__Paludibacteraceae;D_5__F0058	1	ns
duodenum DNA - stomach DNA	-0.000721847	0.000430566	81.4459	-1.67651	0.551083	D_0__Bacteria;D_1__Bacteroidetes;D_2__Bacteroidia;D_3__Bacteroidales;D_4__Paludibacteraceae;D_5__F0058	1	ns
saliva DNA - stomach DNA	-0.000809133	0.00041266	81.5673	-1.96078	0.373712	D_0__Bacteria;D_1__Bacteroidetes;D_2__Bacteroidia;D_3__Bacteroidales;D_4__Paludibacteraceae;D_5__F0058	1	ns
duodenum cDNA - saliva cDNA	-0.00980067	0.00500701	82.1076	-1.95739	0.375619	D_0__Bacteria;D_1__Bacteroidetes;D_2__Bacteroidia;D_3__Bacteroidales;D_4__Porphyromonadaceae;D_5__Porphyromonas	1	ns
duodenum cDNA - stomach cDNA	-0.00303563	0.00510869	81.5593	-0.594208	0.991158	D_0__Bacteria;D_1__Bacteroidetes;D_2__Bacteroidia;D_3__Bacteroidales;D_4__Porphyromonadaceae;D_5__Porphyromonas	1	ns
duodenum cDNA - duodenum DNA	-0.014312	0.00498412	81.1708	-2.87152	0.05649	D_0__Bacteria;D_1__Bacteroidetes;D_2__Bacteroidia;D_3__Bacteroidales;D_4__Porphyromonadaceae;D_5__Porphyromonas	0.360322	ns
duodenum cDNA - saliva DNA	-0.0293671	0.00485301	81.7932	-6.05132	6.12379e-07	D_0__Bacteria;D_1__Bacteroidetes;D_2__Bacteroidia;D_3__Bacteroidales;D_4__Porphyromonadaceae;D_5__Porphyromonas	3.98047e-05	****
duodenum cDNA - stomach DNA	-0.0202722	0.00488505	81.4283	-4.14985	0.00111309	D_0__Bacteria;D_1__Bacteroidetes;D_2__Bacteroidia;D_3__Bacteroidales;D_4__Porphyromonadaceae;D_5__Porphyromonas	0.0170715	*
saliva cDNA - stomach cDNA	0.00676504	0.00500039	82.0079	1.3529	0.754541	D_0__Bacteria;D_1__Bacteroidetes;D_2__Bacteroidia;D_3__Bacteroidales;D_4__Porphyromonadaceae;D_5__Porphyromonas	1	ns
saliva cDNA - duodenum DNA	-0.00451136	0.00491071	81.9654	-0.918677	0.940645	D_0__Bacteria;D_1__Bacteroidetes;D_2__Bacteroidia;D_3__Bacteroidales;D_4__Porphyromonadaceae;D_5__Porphyromonas	1	ns
saliva cDNA - saliva DNA	-0.0195665	0.00465614	81.2063	-4.2023	0.000927107	D_0__Bacteria;D_1__Bacteroidetes;D_2__Bacteroidia;D_3__Bacteroidales;D_4__Porphyromonadaceae;D_5__Porphyromonas	0.0149289	*
saliva cDNA - stomach DNA	-0.0104715	0.00474274	81.6742	-2.20791	0.245482	D_0__Bacteria;D_1__Bacteroidetes;D_2__Bacteroidia;D_3__Bacteroidales;D_4__Porphyromonadaceae;D_5__Porphyromonas	0.854804	ns
stomach cDNA - duodenum DNA	-0.0112764	0.00504844	81.6939	-2.23364	0.233979	D_0__Bacteria;D_1__Bacteroidetes;D_2__Bacteroidia;D_3__Bacteroidales;D_4__Porphyromonadaceae;D_5__Porphyromonas	0.830735	ns
stomach cDNA - saliva DNA	-0.0263315	0.00484786	81.7137	-5.43158	8.21674e-06	D_0__Bacteria;D_1__Bacteroidetes;D_2__Bacteroidia;D_3__Bacteroidales;D_4__Porphyromonadaceae;D_5__Porphyromonas	0.000320453	***
stomach cDNA - stomach DNA	-0.0172366	0.00487996	81.3499	-3.53211	0.00864139	D_0__Bacteria;D_1__Bacteroidetes;D_2__Bacteroidia;D_3__Bacteroidales;D_4__Porphyromonadaceae;D_5__Porphyromonas	0.095125	*
duodenum DNA - saliva DNA	-0.0150551	0.00475817	81.6725	-3.16405	0.0257033	D_0__Bacteria;D_1__Bacteroidetes;D_2__Bacteroidia;D_3__Bacteroidales;D_4__Porphyromonadaceae;D_5__Porphyromonas	0.215245	ns
duodenum DNA - stomach DNA	-0.00596017	0.00479094	81.2968	-1.24405	0.813785	D_0__Bacteria;D_1__Bacteroidetes;D_2__Bacteroidia;D_3__Bacteroidales;D_4__Porphyromonadaceae;D_5__Porphyromonas	1	ns
saliva DNA - stomach DNA	0.00909493	0.00459254	81.4184	1.98037	0.362476	D_0__Bacteria;D_1__Bacteroidetes;D_2__Bacteroidia;D_3__Bacteroidales;D_4__Porphyromonadaceae;D_5__Porphyromonas	1	ns
duodenum cDNA - saliva cDNA	-0.0315716	0.0107433	82.4734	-2.93873	0.0473407	D_0__Bacteria;D_1__Bacteroidetes;D_2__Bacteroidia;D_3__Bacteroidales;D_4__Prevotellaceae;D_5__Alloprevotella	0.321972	ns
duodenum cDNA - stomach cDNA	0.00430284	0.0109674	81.7744	0.392329	0.998756	D_0__Bacteria;D_1__Bacteroidetes;D_2__Bacteroidia;D_3__Bacteroidales;D_4__Prevotellaceae;D_5__Alloprevotella	1	ns
duodenum cDNA - duodenum DNA	0.00490438	0.0107038	81.2422	0.45819	0.997383	D_0__Bacteria;D_1__Bacteroidetes;D_2__Bacteroidia;D_3__Bacteroidales;D_4__Prevotellaceae;D_5__Alloprevotella	1	ns
duodenum cDNA - saliva DNA	0.0111467	0.0104159	82.0517	1.07016	0.891775	D_0__Bacteria;D_1__Bacteroidetes;D_2__Bacteroidia;D_3__Bacteroidales;D_4__Prevotellaceae;D_5__Alloprevotella	1	ns
duodenum cDNA - stomach DNA	0.0045646	0.0104886	81.5932	0.435198	0.997953	D_0__Bacteria;D_1__Bacteroidetes;D_2__Bacteroidia;D_3__Bacteroidales;D_4__Prevotellaceae;D_5__Alloprevotella	1	ns
saliva cDNA - stomach cDNA	0.0358744	0.0107301	82.3432	3.34334	0.0152659	D_0__Bacteria;D_1__Bacteroidetes;D_2__Bacteroidia;D_3__Bacteroidales;D_4__Prevotellaceae;D_5__Alloprevotella	0.143905	ns
saliva cDNA - duodenum DNA	0.036476	0.010538	82.2779	3.46137	0.0107003	D_0__Bacteria;D_1__Bacteroidetes;D_2__Bacteroidia;D_3__Bacteroidales;D_4__Prevotellaceae;D_5__Alloprevotella	0.112353	ns
saliva cDNA - saliva DNA	0.0427183	0.00999914	81.2939	4.2722	0.000722276	D_0__Bacteria;D_1__Bacteroidetes;D_2__Bacteroidia;D_3__Bacteroidales;D_4__Prevotellaceae;D_5__Alloprevotella	0.0124798	*
saliva cDNA - stomach DNA	0.0361362	0.0101803	81.8796	3.54963	0.0081612	D_0__Bacteria;D_1__Bacteroidetes;D_2__Bacteroidia;D_3__Bacteroidales;D_4__Prevotellaceae;D_5__Alloprevotella	0.0913118	*
stomach cDNA - duodenum DNA	0.000601537	0.0108367	81.9568	0.055509	1	D_0__Bacteria;D_1__Bacteroidetes;D_2__Bacteroidia;D_3__Bacteroidales;D_4__Prevotellaceae;D_5__Alloprevotella	1	ns
stomach cDNA - saliva DNA	0.00684387	0.0104057	81.9477	0.657706	0.985963	D_0__Bacteria;D_1__Bacteroidetes;D_2__Bacteroidia;D_3__Bacteroidales;D_4__Prevotellaceae;D_5__Alloprevotella	1	ns
stomach cDNA - stomach DNA	0.000261761	0.0104784	81.4907	0.0249809	1	D_0__Bacteria;D_1__Bacteroidetes;D_2__Bacteroidia;D_3__Bacteroidales;D_4__Prevotellaceae;D_5__Alloprevotella	1	ns
duodenum DNA - saliva DNA	0.00624234	0.0102135	81.8852	0.611185	0.98994	D_0__Bacteria;D_1__Bacteroidetes;D_2__Bacteroidia;D_3__Bacteroidales;D_4__Prevotellaceae;D_5__Alloprevotella	1	ns
duodenum DNA - stomach DNA	-0.000339776	0.0102877	81.4134	-0.0330273	1	D_0__Bacteria;D_1__Bacteroidetes;D_2__Bacteroidia;D_3__Bacteroidales;D_4__Prevotellaceae;D_5__Alloprevotella	1	ns
saliva DNA - stomach DNA	-0.00658211	0.00986025	81.5372	-0.66754	0.98499	D_0__Bacteria;D_1__Bacteroidetes;D_2__Bacteroidia;D_3__Bacteroidales;D_4__Prevotellaceae;D_5__Alloprevotella	1	ns
duodenum cDNA - saliva cDNA	-0.00599924	0.00521633	85.7551	-1.15009	0.858787	D_0__Bacteria;D_1__Bacteroidetes;D_2__Bacteroidia;D_3__Bacteroidales;D_4__Prevotellaceae;D_5__Prevotella	1	ns
duodenum cDNA - stomach cDNA	-0.000548143	0.00535398	84.3305	-0.102381	0.999998	D_0__Bacteria;D_1__Bacteroidetes;D_2__Bacteroidia;D_3__Bacteroidales;D_4__Prevotellaceae;D_5__Prevotella	1	ns
duodenum cDNA - duodenum DNA	-0.00187523	0.00525074	82.2021	-0.357136	0.99921	D_0__Bacteria;D_1__Bacteroidetes;D_2__Bacteroidia;D_3__Bacteroidales;D_4__Prevotellaceae;D_5__Prevotella	1	ns
duodenum cDNA - saliva DNA	-0.00499936	0.00507623	84.2892	-0.984856	0.921556	D_0__Bacteria;D_1__Bacteroidetes;D_2__Bacteroidia;D_3__Bacteroidales;D_4__Prevotellaceae;D_5__Prevotella	1	ns
duodenum cDNA - stomach DNA	-0.000633556	0.00512879	83.5111	-0.123529	0.999996	D_0__Bacteria;D_1__Bacteroidetes;D_2__Bacteroidia;D_3__Bacteroidales;D_4__Prevotellaceae;D_5__Prevotella	1	ns
saliva cDNA - stomach cDNA	0.0054511	0.00521584	85.5779	1.0451	0.901171	D_0__Bacteria;D_1__Bacteroidetes;D_2__Bacteroidia;D_3__Bacteroidales;D_4__Prevotellaceae;D_5__Prevotella	1	ns
saliva cDNA - duodenum DNA	0.00412401	0.00512614	84.9949	0.804507	0.965958	D_0__Bacteria;D_1__Bacteroidetes;D_2__Bacteroidia;D_3__Bacteroidales;D_4__Prevotellaceae;D_5__Prevotella	1	ns
saliva cDNA - saliva DNA	0.000999883	0.00490263	82.6002	0.203948	0.99995	D_0__Bacteria;D_1__Bacteroidetes;D_2__Bacteroidia;D_3__Bacteroidales;D_4__Prevotellaceae;D_5__Prevotella	1	ns
saliva cDNA - stomach DNA	0.00536568	0.00497046	83.53	1.07952	0.88819	D_0__Bacteria;D_1__Bacteroidetes;D_2__Bacteroidia;D_3__Bacteroidales;D_4__Prevotellaceae;D_5__Prevotella	1	ns
stomach cDNA - duodenum DNA	-0.00132709	0.00528145	84.959	-0.251273	0.999859	D_0__Bacteria;D_1__Bacteroidetes;D_2__Bacteroidia;D_3__Bacteroidales;D_4__Prevotellaceae;D_5__Prevotella	1	ns
stomach cDNA - saliva DNA	-0.00445121	0.00507582	84.1419	-0.876944	0.951011	D_0__Bacteria;D_1__Bacteroidetes;D_2__Bacteroidia;D_3__Bacteroidales;D_4__Prevotellaceae;D_5__Prevotella	1	ns
stomach cDNA - stomach DNA	-8.54129e-05	0.00512839	83.3655	-0.0166549	1	D_0__Bacteria;D_1__Bacteroidetes;D_2__Bacteroidia;D_3__Bacteroidales;D_4__Prevotellaceae;D_5__Prevotella	1	ns
duodenum DNA - saliva DNA	-0.00312413	0.00498537	83.6095	-0.626659	0.988732	D_0__Bacteria;D_1__Bacteroidetes;D_2__Bacteroidia;D_3__Bacteroidales;D_4__Prevotellaceae;D_5__Prevotella	1	ns
duodenum DNA - stomach DNA	0.00124167	0.00503888	82.8137	0.246419	0.999872	D_0__Bacteria;D_1__Bacteroidetes;D_2__Bacteroidia;D_3__Bacteroidales;D_4__Prevotellaceae;D_5__Prevotella	1	ns
saliva DNA - stomach DNA	0.0043658	0.0048284	82.292	0.904192	0.944386	D_0__Bacteria;D_1__Bacteroidetes;D_2__Bacteroidia;D_3__Bacteroidales;D_4__Prevotellaceae;D_5__Prevotella	1	ns
duodenum cDNA - saliva cDNA	-0.00381551	0.00153842	83.6015	-2.48015	0.141901	D_0__Bacteria;D_1__Bacteroidetes;D_2__Bacteroidia;D_3__Bacteroidales;D_4__Prevotellaceae;D_5__Prevotella 2	0.607193	ns
duodenum cDNA - stomach cDNA	-0.00200774	0.00157332	82.5312	-1.27612	0.797088	D_0__Bacteria;D_1__Bacteroidetes;D_2__Bacteroidia;D_3__Bacteroidales;D_4__Prevotellaceae;D_5__Prevotella 2	1	ns
duodenum cDNA - duodenum DNA	0.00217011	0.00153748	81.5086	1.41147	0.720024	D_0__Bacteria;D_1__Bacteroidetes;D_2__Bacteroidia;D_3__Bacteroidales;D_4__Prevotellaceae;D_5__Prevotella 2	1	ns
duodenum cDNA - saliva DNA	0.00171754	0.0014931	82.8373	1.15032	0.858633	D_0__Bacteria;D_1__Bacteroidetes;D_2__Bacteroidia;D_3__Bacteroidales;D_4__Prevotellaceae;D_5__Prevotella 2	1	ns
duodenum cDNA - stomach DNA	0.00204235	0.00150527	82.1713	1.35679	0.7523	D_0__Bacteria;D_1__Bacteroidetes;D_2__Bacteroidia;D_3__Bacteroidales;D_4__Prevotellaceae;D_5__Prevotella 2	1	ns
saliva cDNA - stomach cDNA	0.00180777	0.00153706	83.3962	1.17612	0.846932	D_0__Bacteria;D_1__Bacteroidetes;D_2__Bacteroidia;D_3__Bacteroidales;D_4__Prevotellaceae;D_5__Prevotella 2	1	ns
saliva cDNA - duodenum DNA	0.00598562	0.00150975	83.2244	3.96464	0.00208283	D_0__Bacteria;D_1__Bacteroidetes;D_2__Bacteroidia;D_3__Bacteroidales;D_4__Prevotellaceae;D_5__Prevotella 2	0.0278731	*
saliva cDNA - saliva DNA	0.00553305	0.0014361	81.6308	3.85282	0.00307123	D_0__Bacteria;D_1__Bacteroidetes;D_2__Bacteroidia;D_3__Bacteroidales;D_4__Prevotellaceae;D_5__Prevotella 2	0.0397987	*
saliva cDNA - stomach DNA	0.00585786	0.00145993	82.4694	4.01242	0.00177863	D_0__Bacteria;D_1__Bacteroidetes;D_2__Bacteroidia;D_3__Bacteroidales;D_4__Prevotellaceae;D_5__Prevotella 2	0.0242782	*
stomach cDNA - duodenum DNA	0.00417785	0.00155387	82.8681	2.68867	0.0884328	D_0__Bacteria;D_1__Bacteroidetes;D_2__Bacteroidia;D_3__Bacteroidales;D_4__Prevotellaceae;D_5__Prevotella 2	0.461141	ns
stomach cDNA - saliva DNA	0.00372528	0.00149203	82.6717	2.49678	0.137002	D_0__Bacteria;D_1__Bacteroidetes;D_2__Bacteroidia;D_3__Bacteroidales;D_4__Prevotellaceae;D_5__Prevotella 2	0.597196	ns
stomach cDNA - stomach DNA	0.00405009	0.00150422	82.0079	2.69248	0.087749	D_0__Bacteria;D_1__Bacteroidetes;D_2__Bacteroidia;D_3__Bacteroidales;D_4__Prevotellaceae;D_5__Prevotella 2	0.460934	ns
duodenum DNA - saliva DNA	-0.000452568	0.00146467	82.5123	-0.308989	0.99961	D_0__Bacteria;D_1__Bacteroidetes;D_2__Bacteroidia;D_3__Bacteroidales;D_4__Prevotellaceae;D_5__Prevotella 2	1	ns
duodenum DNA - stomach DNA	-0.000127762	0.0014771	81.8278	-0.0864949	0.999999	D_0__Bacteria;D_1__Bacteroidetes;D_2__Bacteroidia;D_3__Bacteroidales;D_4__Prevotellaceae;D_5__Prevotella 2	1	ns
saliva DNA - stomach DNA	0.000324807	0.00141522	81.8486	0.229509	0.99991	D_0__Bacteria;D_1__Bacteroidetes;D_2__Bacteroidia;D_3__Bacteroidales;D_4__Prevotellaceae;D_5__Prevotella 2	1	ns
duodenum cDNA - saliva cDNA	-0.00117655	0.00135625	82.0129	-0.867505	0.953142	D_0__Bacteria;D_1__Bacteroidetes;D_2__Bacteroidia;D_3__Bacteroidales;D_4__Prevotellaceae;D_5__Prevotella 6	1	ns
duodenum cDNA - stomach cDNA	0.000264248	0.0013836	81.5061	0.190987	0.999964	D_0__Bacteria;D_1__Bacteroidetes;D_2__Bacteroidia;D_3__Bacteroidales;D_4__Prevotellaceae;D_5__Prevotella 6	1	ns
duodenum cDNA - duodenum DNA	-0.00337953	0.00134974	81.1535	-2.50383	0.135131	D_0__Bacteria;D_1__Bacteroidetes;D_2__Bacteroidia;D_3__Bacteroidales;D_4__Prevotellaceae;D_5__Prevotella 6	0.597196	ns
duodenum cDNA - saliva DNA	-0.00749306	0.00131444	81.7261	-5.70059	2.70115e-06	D_0__Bacteria;D_1__Bacteroidetes;D_2__Bacteroidia;D_3__Bacteroidales;D_4__Prevotellaceae;D_5__Prevotella 6	0.000131681	***
duodenum cDNA - stomach DNA	-0.00330423	0.00132299	81.3875	-2.49755	0.136958	D_0__Bacteria;D_1__Bacteroidetes;D_2__Bacteroidia;D_3__Bacteroidales;D_4__Prevotellaceae;D_5__Prevotella 6	0.597196	ns
saliva cDNA - stomach cDNA	0.0014408	0.00135442	81.9214	1.06378	0.894198	D_0__Bacteria;D_1__Bacteroidetes;D_2__Bacteroidia;D_3__Bacteroidales;D_4__Prevotellaceae;D_5__Prevotella 6	1	ns
saliva cDNA - duodenum DNA	-0.00220298	0.00133012	81.884	-1.65623	0.564285	D_0__Bacteria;D_1__Bacteroidetes;D_2__Bacteroidia;D_3__Bacteroidales;D_4__Prevotellaceae;D_5__Prevotella 6	1	ns
saliva cDNA - saliva DNA	-0.00631651	0.00126093	81.1853	-5.00941	4.51641e-05	D_0__Bacteria;D_1__Bacteroidetes;D_2__Bacteroidia;D_3__Bacteroidales;D_4__Prevotellaceae;D_5__Prevotella 6	0.00128436	**
saliva cDNA - stomach DNA	-0.00212768	0.00128454	81.6197	-1.65638	0.564194	D_0__Bacteria;D_1__Bacteroidetes;D_2__Bacteroidia;D_3__Bacteroidales;D_4__Prevotellaceae;D_5__Prevotella 6	1	ns
stomach cDNA - duodenum DNA	-0.00364378	0.00136732	81.6286	-2.6649	0.0937208	D_0__Bacteria;D_1__Bacteroidetes;D_2__Bacteroidia;D_3__Bacteroidales;D_4__Prevotellaceae;D_5__Prevotella 6	0.477347	ns
stomach cDNA - saliva DNA	-0.00775731	0.00131301	81.6531	-5.90802	1.13138e-06	D_0__Bacteria;D_1__Bacteroidetes;D_2__Bacteroidia;D_3__Bacteroidales;D_4__Prevotellaceae;D_5__Prevotella 6	6.71447e-05	****
stomach cDNA - stomach DNA	-0.00356848	0.00132159	81.3156	-2.70015	0.0862512	D_0__Bacteria;D_1__Bacteroidetes;D_2__Bacteroidia;D_3__Bacteroidales;D_4__Prevotellaceae;D_5__Prevotella 6	0.458105	ns
duodenum DNA - saliva DNA	-0.00411354	0.00128872	81.6167	-3.19197	0.0237559	D_0__Bacteria;D_1__Bacteroidetes;D_2__Bacteroidia;D_3__Bacteroidales;D_4__Prevotellaceae;D_5__Prevotella 6	0.201409	ns
duodenum DNA - stomach DNA	7.52932e-05	0.00129746	81.2681	0.058031	1	D_0__Bacteria;D_1__Bacteroidetes;D_2__Bacteroidia;D_3__Bacteroidales;D_4__Prevotellaceae;D_5__Prevotella 6	1	ns
saliva DNA - stomach DNA	0.00418883	0.00124378	81.3861	3.36781	0.0142484	D_0__Bacteria;D_1__Bacteroidetes;D_2__Bacteroidia;D_3__Bacteroidales;D_4__Prevotellaceae;D_5__Prevotella 6	0.141964	ns
duodenum cDNA - saliva cDNA	-0.0365803	0.00728334	81.6916	-5.02246	4.25243e-05	D_0__Bacteria;D_1__Bacteroidetes;D_2__Bacteroidia;D_3__Bacteroidales;D_4__Prevotellaceae;D_5__Prevotella 7	0.00123501	**
duodenum cDNA - stomach cDNA	-0.00297823	0.00742681	81.3331	-0.40101	0.998617	D_0__Bacteria;D_1__Bacteroidetes;D_2__Bacteroidia;D_3__Bacteroidales;D_4__Prevotellaceae;D_5__Prevotella 7	1	ns
duodenum cDNA - duodenum DNA	-0.0202428	0.00724304	81.0986	-2.79479	0.0685326	D_0__Bacteria;D_1__Bacteroidetes;D_2__Bacteroidia;D_3__Bacteroidales;D_4__Prevotellaceae;D_5__Prevotella 7	0.394713	ns
duodenum cDNA - saliva DNA	-0.0468882	0.00705712	81.4971	-6.64409	4.73837e-08	D_0__Bacteria;D_1__Bacteroidetes;D_2__Bacteroidia;D_3__Bacteroidales;D_4__Prevotellaceae;D_5__Prevotella 7	6.46788e-06	****
duodenum cDNA - stomach DNA	-0.0178526	0.00710082	81.2548	-2.51416	0.132098	D_0__Bacteria;D_1__Bacteroidetes;D_2__Bacteroidia;D_3__Bacteroidales;D_4__Prevotellaceae;D_5__Prevotella 7	0.593137	ns
saliva cDNA - stomach cDNA	0.0336021	0.00727295	81.6285	4.62014	0.000200521	D_0__Bacteria;D_1__Bacteroidetes;D_2__Bacteroidia;D_3__Bacteroidales;D_4__Prevotellaceae;D_5__Prevotella 7	0.00456185	**
saliva cDNA - duodenum DNA	0.0163375	0.0071423	81.6063	2.28742	0.211134	D_0__Bacteria;D_1__Bacteroidetes;D_2__Bacteroidia;D_3__Bacteroidales;D_4__Prevotellaceae;D_5__Prevotella 7	0.778913	ns
saliva cDNA - saliva DNA	-0.0103079	0.00676661	81.1188	-1.52334	0.650403	D_0__Bacteria;D_1__Bacteroidetes;D_2__Bacteroidia;D_3__Bacteroidales;D_4__Prevotellaceae;D_5__Prevotella 7	1	ns
saliva cDNA - stomach DNA	0.0187277	0.00689607	81.4305	2.71571	0.0830816	D_0__Bacteria;D_1__Bacteroidetes;D_2__Bacteroidia;D_3__Bacteroidales;D_4__Prevotellaceae;D_5__Prevotella 7	0.446482	ns
stomach cDNA - duodenum DNA	-0.0172646	0.00734019	81.4152	-2.35206	0.185805	D_0__Bacteria;D_1__Bacteroidetes;D_2__Bacteroidia;D_3__Bacteroidales;D_4__Prevotellaceae;D_5__Prevotella 7	0.737278	ns
stomach cDNA - saliva DNA	-0.0439099	0.00704905	81.4469	-6.2292	2.88766e-07	D_0__Bacteria;D_1__Bacteroidetes;D_2__Bacteroidia;D_3__Bacteroidales;D_4__Prevotellaceae;D_5__Prevotella 7	2.4191e-05	****
stomach cDNA - stomach DNA	-0.0148743	0.00709285	81.2053	-2.09709	0.299189	D_0__Bacteria;D_1__Bacteroidetes;D_2__Bacteroidia;D_3__Bacteroidales;D_4__Prevotellaceae;D_5__Prevotella 7	0.965468	ns
duodenum DNA - saliva DNA	-0.0266453	0.00691843	81.4249	-3.85136	0.00309059	D_0__Bacteria;D_1__Bacteroidetes;D_2__Bacteroidia;D_3__Bacteroidales;D_4__Prevotellaceae;D_5__Prevotella 7	0.0397987	*
duodenum DNA - stomach DNA	0.00239026	0.00696316	81.1754	0.343272	0.999348	D_0__Bacteria;D_1__Bacteroidetes;D_2__Bacteroidia;D_3__Bacteroidales;D_4__Prevotellaceae;D_5__Prevotella 7	1	ns
saliva DNA - stomach DNA	0.0290356	0.00667598	81.2717	4.34926	0.000547424	D_0__Bacteria;D_1__Bacteroidetes;D_2__Bacteroidia;D_3__Bacteroidales;D_4__Prevotellaceae;D_5__Prevotella 7	0.0102361	*
duodenum cDNA - saliva cDNA	0.000964048	0.000344414	84.7823	2.7991	0.0673592	D_0__Bacteria;D_1__Bacteroidetes;D_2__Bacteroidia;D_3__Bacteroidales;D_4__Rikenellaceae;D_5__Rikenellaceae RC9 gut group	0.390298	ns
duodenum cDNA - stomach cDNA	-0.000397062	0.000352919	83.4647	-1.12508	0.869618	D_0__Bacteria;D_1__Bacteroidetes;D_2__Bacteroidia;D_3__Bacteroidales;D_4__Rikenellaceae;D_5__Rikenellaceae RC9 gut group	1	ns
duodenum cDNA - duodenum DNA	0.000456351	0.000345481	81.8591	1.32092	0.772668	D_0__Bacteria;D_1__Bacteroidetes;D_2__Bacteroidia;D_3__Bacteroidales;D_4__Rikenellaceae;D_5__Rikenellaceae RC9 gut group	1	ns
duodenum cDNA - saliva DNA	0.00105294	0.000334715	83.6406	3.14577	0.0268986	D_0__Bacteria;D_1__Bacteroidetes;D_2__Bacteroidia;D_3__Bacteroidales;D_4__Rikenellaceae;D_5__Rikenellaceae RC9 gut group	0.220086	ns
duodenum cDNA - stomach DNA	0.000548537	0.000337857	82.874	1.62358	0.585541	D_0__Bacteria;D_1__Bacteroidetes;D_2__Bacteroidia;D_3__Bacteroidales;D_4__Rikenellaceae;D_5__Rikenellaceae RC9 gut group	1	ns
saliva cDNA - stomach cDNA	-0.00136111	0.000344255	84.5534	-3.95379	0.00214072	D_0__Bacteria;D_1__Bacteroidetes;D_2__Bacteroidia;D_3__Bacteroidales;D_4__Rikenellaceae;D_5__Rikenellaceae RC9 gut group	0.0283697	*
saliva cDNA - duodenum DNA	-0.000507697	0.000338221	84.1963	-1.50108	0.664523	D_0__Bacteria;D_1__Bacteroidetes;D_2__Bacteroidia;D_3__Bacteroidales;D_4__Rikenellaceae;D_5__Rikenellaceae RC9 gut group	1	ns
saliva cDNA - saliva DNA	8.88876e-05	0.000322646	82.103	0.275496	0.999778	D_0__Bacteria;D_1__Bacteroidetes;D_2__Bacteroidia;D_3__Bacteroidales;D_4__Rikenellaceae;D_5__Rikenellaceae RC9 gut group	1	ns
saliva cDNA - stomach DNA	-0.000415511	0.000327496	83.0463	-1.26875	0.800993	D_0__Bacteria;D_1__Bacteroidetes;D_2__Bacteroidia;D_3__Bacteroidales;D_4__Rikenellaceae;D_5__Rikenellaceae RC9 gut group	1	ns
stomach cDNA - duodenum DNA	0.000853413	0.000348349	83.9659	2.44988	0.151372	D_0__Bacteria;D_1__Bacteroidetes;D_2__Bacteroidia;D_3__Bacteroidales;D_4__Rikenellaceae;D_5__Rikenellaceae RC9 gut group	0.635762	ns
stomach cDNA - saliva DNA	0.00145	0.000334588	83.4533	4.33367	0.000566179	D_0__Bacteria;D_1__Bacteroidetes;D_2__Bacteroidia;D_3__Bacteroidales;D_4__Rikenellaceae;D_5__Rikenellaceae RC9 gut group	0.0103596	*
stomach cDNA - stomach DNA	0.000945599	0.000337731	82.6889	2.79985	0.0674801	D_0__Bacteria;D_1__Bacteroidetes;D_2__Bacteroidia;D_3__Bacteroidales;D_4__Rikenellaceae;D_5__Rikenellaceae RC9 gut group	0.390298	ns
duodenum DNA - saliva DNA	0.000596584	0.000328527	83.1267	1.81594	0.461343	D_0__Bacteria;D_1__Bacteroidetes;D_2__Bacteroidia;D_3__Bacteroidales;D_4__Rikenellaceae;D_5__Rikenellaceae RC9 gut group	1	ns
duodenum DNA - stomach DNA	9.21859e-05	0.000331729	82.3404	0.277895	0.999768	D_0__Bacteria;D_1__Bacteroidetes;D_2__Bacteroidia;D_3__Bacteroidales;D_4__Rikenellaceae;D_5__Rikenellaceae RC9 gut group	1	ns
saliva DNA - stomach DNA	-0.000504399	0.000317801	82.1053	-1.58715	0.609268	D_0__Bacteria;D_1__Bacteroidetes;D_2__Bacteroidia;D_3__Bacteroidales;D_4__Rikenellaceae;D_5__Rikenellaceae RC9 gut group	1	ns
duodenum cDNA - saliva cDNA	-0.00479598	0.00192669	82.3449	-2.48923	0.139316	D_0__Bacteria;D_1__Bacteroidetes;D_2__Bacteroidia;D_3__Bacteroidales;D_4__Tannerellaceae;D_5__Tannerella	0.603702	ns
duodenum cDNA - stomach cDNA	0.000811896	0.00196651	81.6971	0.412861	0.99841	D_0__Bacteria;D_1__Bacteroidetes;D_2__Bacteroidia;D_3__Bacteroidales;D_4__Tannerellaceae;D_5__Tannerella	1	ns
duodenum cDNA - duodenum DNA	0.00506053	0.00191899	81.2162	2.63707	0.100078	D_0__Bacteria;D_1__Bacteroidetes;D_2__Bacteroidia;D_3__Bacteroidales;D_4__Tannerellaceae;D_5__Tannerella	0.500391	ns
duodenum cDNA - saliva DNA	0.00458354	0.00186779	81.9611	2.454	0.150336	D_0__Bacteria;D_1__Bacteroidetes;D_2__Bacteroidia;D_3__Bacteroidales;D_4__Tannerellaceae;D_5__Tannerella	0.635743	ns
duodenum cDNA - stomach DNA	0.00500697	0.00188056	81.534	2.66248	0.0942678	D_0__Bacteria;D_1__Bacteroidetes;D_2__Bacteroidia;D_3__Bacteroidales;D_4__Tannerellaceae;D_5__Tannerella	0.478348	ns
saliva cDNA - stomach cDNA	0.00560787	0.00192426	82.2252	2.9143	0.0504845	D_0__Bacteria;D_1__Bacteroidetes;D_2__Bacteroidia;D_3__Bacteroidales;D_4__Tannerellaceae;D_5__Tannerella	0.33362	ns
saliva cDNA - duodenum DNA	0.00985651	0.00188979	82.1684	5.21566	1.95366e-05	D_0__Bacteria;D_1__Bacteroidetes;D_2__Bacteroidia;D_3__Bacteroidales;D_4__Tannerellaceae;D_5__Tannerella	0.00061949	***
saliva cDNA - saliva DNA	0.00937952	0.00179268	81.262	5.23212	1.86209e-05	D_0__Bacteria;D_1__Bacteroidetes;D_2__Bacteroidia;D_3__Bacteroidales;D_4__Tannerellaceae;D_5__Tannerella	0.000605178	***
saliva cDNA - stomach DNA	0.00980294	0.00182546	81.8083	5.37012	1.05368e-05	D_0__Bacteria;D_1__Bacteroidetes;D_2__Bacteroidia;D_3__Bacteroidales;D_4__Tannerellaceae;D_5__Tannerella	0.000388721	***
stomach cDNA - duodenum DNA	0.00424863	0.00194316	81.8626	2.18645	0.255326	D_0__Bacteria;D_1__Bacteroidetes;D_2__Bacteroidia;D_3__Bacteroidales;D_4__Tannerellaceae;D_5__Tannerella	0.880101	ns
stomach cDNA - saliva DNA	0.00377165	0.00186589	81.8655	2.02136	0.339444	D_0__Bacteria;D_1__Bacteroidetes;D_2__Bacteroidia;D_3__Bacteroidales;D_4__Tannerellaceae;D_5__Tannerella	1	ns
stomach cDNA - stomach DNA	0.00419507	0.0018787	81.4398	2.23297	0.23431	D_0__Bacteria;D_1__Bacteroidetes;D_2__Bacteroidia;D_3__Bacteroidales;D_4__Tannerellaceae;D_5__Tannerella	0.830735	ns
duodenum DNA - saliva DNA	-0.000476988	0.00183141	81.811	-0.260448	0.999831	D_0__Bacteria;D_1__Bacteroidetes;D_2__Bacteroidia;D_3__Bacteroidales;D_4__Tannerellaceae;D_5__Tannerella	1	ns
duodenum DNA - stomach DNA	-5.35623e-05	0.00184448	81.3714	-0.0290392	1	D_0__Bacteria;D_1__Bacteroidetes;D_2__Bacteroidia;D_3__Bacteroidales;D_4__Tannerellaceae;D_5__Tannerella	1	ns
saliva DNA - stomach DNA	0.000423426	0.00176792	81.4965	0.239505	0.999888	D_0__Bacteria;D_1__Bacteroidetes;D_2__Bacteroidia;D_3__Bacteroidales;D_4__Tannerellaceae;D_5__Tannerella	1	ns
duodenum cDNA - saliva cDNA	-0.000551874	0.000286822	86.0656	-1.9241	0.394802	D_0__Bacteria;D_1__Bacteroidetes;D_2__Bacteroidia;D_3__Bacteroidales;__;__	1	ns
duodenum cDNA - stomach cDNA	0.000191287	0.000294548	84.624	0.649427	0.986756	D_0__Bacteria;D_1__Bacteroidetes;D_2__Bacteroidia;D_3__Bacteroidales;__;__	1	ns
duodenum cDNA - duodenum DNA	0.000388939	0.000289065	82.3226	1.34551	0.758783	D_0__Bacteria;D_1__Bacteroidetes;D_2__Bacteroidia;D_3__Bacteroidales;__;__	1	ns
duodenum cDNA - saliva DNA	0.000596241	0.000279254	84.4942	2.13512	0.279626	D_0__Bacteria;D_1__Bacteroidetes;D_2__Bacteroidia;D_3__Bacteroidales;__;__	0.930949	ns
duodenum cDNA - stomach DNA	0.000365793	0.000282229	83.7233	1.29609	0.786367	D_0__Bacteria;D_1__Bacteroidetes;D_2__Bacteroidia;D_3__Bacteroidales;__;__	1	ns
saliva cDNA - stomach cDNA	0.000743161	0.000286828	85.9235	2.59097	0.110626	D_0__Bacteria;D_1__Bacteroidetes;D_2__Bacteroidia;D_3__Bacteroidales;__;__	0.533584	ns
saliva cDNA - duodenum DNA	0.000940813	0.000281936	85.2518	3.33697	0.0153888	D_0__Bacteria;D_1__Bacteroidetes;D_2__Bacteroidia;D_3__Bacteroidales;__;__	0.143905	ns
saliva cDNA - saliva DNA	0.00114811	0.000269876	82.7834	4.25423	0.000759024	D_0__Bacteria;D_1__Bacteroidetes;D_2__Bacteroidia;D_3__Bacteroidales;__;__	0.0129508	*
saliva cDNA - stomach DNA	0.000917667	0.000273512	83.6934	3.35513	0.0146635	D_0__Bacteria;D_1__Bacteroidetes;D_2__Bacteroidia;D_3__Bacteroidales;__;__	0.142873	ns
stomach cDNA - duodenum DNA	0.000197652	0.000290494	85.2899	0.680398	0.983671	D_0__Bacteria;D_1__Bacteroidetes;D_2__Bacteroidia;D_3__Bacteroidales;__;__	1	ns
stomach cDNA - saliva DNA	0.000404953	0.000279258	84.3753	1.4501	0.696437	D_0__Bacteria;D_1__Bacteroidetes;D_2__Bacteroidia;D_3__Bacteroidales;__;__	1	ns
stomach cDNA - stomach DNA	0.000174506	0.000282233	83.6059	0.618305	0.989401	D_0__Bacteria;D_1__Bacteroidetes;D_2__Bacteroidia;D_3__Bacteroidales;__;__	1	ns
duodenum DNA - saliva DNA	0.000207301	0.000274317	83.7611	0.7557	0.974015	D_0__Bacteria;D_1__Bacteroidetes;D_2__Bacteroidia;D_3__Bacteroidales;__;__	1	ns
duodenum DNA - stomach DNA	-2.31458e-05	0.000277344	82.9737	-0.0834553	0.999999	D_0__Bacteria;D_1__Bacteroidetes;D_2__Bacteroidia;D_3__Bacteroidales;__;__	1	ns
saliva DNA - stomach DNA	-0.000230447	0.000265796	82.3524	-0.867007	0.953259	D_0__Bacteria;D_1__Bacteroidetes;D_2__Bacteroidia;D_3__Bacteroidales;__;__	1	ns
duodenum cDNA - saliva cDNA	-0.0045659	0.003645	82.1612	-1.25265	0.809382	D_0__Bacteria;D_1__Bacteroidetes;D_2__Bacteroidia;D_3__Flavobacteriales;D_4__Flavobacteriaceae;D_5__Capnocytophaga	1	ns
duodenum cDNA - stomach cDNA	-0.00305291	0.00371931	81.5898	-0.820828	0.962875	D_0__Bacteria;D_1__Bacteroidetes;D_2__Bacteroidia;D_3__Flavobacteriales;D_4__Flavobacteriaceae;D_5__Capnocytophaga	1	ns
duodenum cDNA - duodenum DNA	0.00720344	0.0036288	81.1808	1.98507	0.359826	D_0__Bacteria;D_1__Bacteroidetes;D_2__Bacteroidia;D_3__Flavobacteriales;D_4__Flavobacteriaceae;D_5__Capnocytophaga	1	ns
duodenum cDNA - saliva DNA	0.00410163	0.00353304	81.8312	1.16094	0.853856	D_0__Bacteria;D_1__Bacteroidetes;D_2__Bacteroidia;D_3__Flavobacteriales;D_4__Flavobacteriaceae;D_5__Capnocytophaga	1	ns
duodenum cDNA - stomach DNA	0.00832464	0.00355655	81.4517	2.34065	0.19011	D_0__Bacteria;D_1__Bacteroidetes;D_2__Bacteroidia;D_3__Flavobacteriales;D_4__Flavobacteriaceae;D_5__Capnocytophaga	0.750001	ns
saliva cDNA - stomach cDNA	0.00151298	0.00364023	82.0569	0.415629	0.998358	D_0__Bacteria;D_1__Bacteroidetes;D_2__Bacteroidia;D_3__Flavobacteriales;D_4__Flavobacteriaceae;D_5__Capnocytophaga	1	ns
saliva cDNA - duodenum DNA	0.0117693	0.00357496	82.0113	3.29216	0.0177724	D_0__Bacteria;D_1__Bacteroidetes;D_2__Bacteroidia;D_3__Flavobacteriales;D_4__Flavobacteriaceae;D_5__Capnocytophaga	0.160658	ns
saliva cDNA - saliva DNA	0.00866753	0.00338999	81.2185	2.5568	0.120189	D_0__Bacteria;D_1__Bacteroidetes;D_2__Bacteroidia;D_3__Flavobacteriales;D_4__Flavobacteriaceae;D_5__Capnocytophaga	0.559585	ns
saliva cDNA - stomach DNA	0.0128905	0.0034528	81.7048	3.73335	0.00454832	D_0__Bacteria;D_1__Bacteroidetes;D_2__Bacteroidia;D_3__Flavobacteriales;D_4__Flavobacteriaceae;D_5__Capnocytophaga	0.0535212	*
stomach cDNA - duodenum DNA	0.0102564	0.00367538	81.7314	2.79055	0.0691768	D_0__Bacteria;D_1__Bacteroidetes;D_2__Bacteroidia;D_3__Flavobacteriales;D_4__Flavobacteriaceae;D_5__Capnocytophaga	0.395089	ns
stomach cDNA - saliva DNA	0.00715455	0.00352932	81.748	2.02717	0.336262	D_0__Bacteria;D_1__Bacteroidetes;D_2__Bacteroidia;D_3__Flavobacteriales;D_4__Flavobacteriaceae;D_5__Capnocytophaga	1	ns
stomach cDNA - stomach DNA	0.0113776	0.00355289	81.3697	3.20234	0.023084	D_0__Bacteria;D_1__Bacteroidetes;D_2__Bacteroidia;D_3__Flavobacteriales;D_4__Flavobacteriaceae;D_5__Capnocytophaga	0.196936	ns
duodenum DNA - saliva DNA	-0.00310181	0.00346405	81.7039	-0.895428	0.946561	D_0__Bacteria;D_1__Bacteroidetes;D_2__Bacteroidia;D_3__Flavobacteriales;D_4__Flavobacteriaceae;D_5__Capnocytophaga	1	ns
duodenum DNA - stomach DNA	0.0011212	0.0034881	81.3133	0.321436	0.999527	D_0__Bacteria;D_1__Bacteroidetes;D_2__Bacteroidia;D_3__Flavobacteriales;D_4__Flavobacteriaceae;D_5__Capnocytophaga	1	ns
saliva DNA - stomach DNA	0.00422301	0.00334357	81.4364	1.26302	0.803979	D_0__Bacteria;D_1__Bacteroidetes;D_2__Bacteroidia;D_3__Flavobacteriales;D_4__Flavobacteriaceae;D_5__Capnocytophaga	1	ns
duodenum cDNA - saliva cDNA	-0.000147414	0.000372465	82.5341	-0.395781	0.998703	D_0__Bacteria;D_1__Bacteroidetes;D_2__Bacteroidia;D_3__Flavobacteriales;D_4__Weeksellaceae;D_5__Bergeyella	1	ns
duodenum cDNA - stomach cDNA	7.7485e-05	0.000380272	81.8115	0.203762	0.99995	D_0__Bacteria;D_1__Bacteroidetes;D_2__Bacteroidia;D_3__Flavobacteriales;D_4__Weeksellaceae;D_5__Bergeyella	1	ns
duodenum cDNA - duodenum DNA	0.000540821	0.000371154	81.2547	1.45714	0.6921	D_0__Bacteria;D_1__Bacteroidetes;D_2__Bacteroidia;D_3__Flavobacteriales;D_4__Weeksellaceae;D_5__Bergeyella	1	ns
duodenum cDNA - saliva DNA	9.6126e-05	0.000361134	82.0944	0.266178	0.999812	D_0__Bacteria;D_1__Bacteroidetes;D_2__Bacteroidia;D_3__Flavobacteriales;D_4__Weeksellaceae;D_5__Bergeyella	1	ns
duodenum cDNA - stomach DNA	0.000687732	0.000363675	81.6217	1.89106	0.415016	D_0__Bacteria;D_1__Bacteroidetes;D_2__Bacteroidia;D_3__Flavobacteriales;D_4__Weeksellaceae;D_5__Bergeyella	1	ns
saliva cDNA - stomach cDNA	0.000224899	0.000372015	82.3991	0.604544	0.990433	D_0__Bacteria;D_1__Bacteroidetes;D_2__Bacteroidia;D_3__Flavobacteriales;D_4__Weeksellaceae;D_5__Bergeyella	1	ns
saliva cDNA - duodenum DNA	0.000688236	0.000365357	82.3294	1.88373	0.419405	D_0__Bacteria;D_1__Bacteroidetes;D_2__Bacteroidia;D_3__Flavobacteriales;D_4__Weeksellaceae;D_5__Bergeyella	1	ns
saliva cDNA - saliva DNA	0.00024354	0.000346718	81.3094	0.702417	0.981152	D_0__Bacteria;D_1__Bacteroidetes;D_2__Bacteroidia;D_3__Flavobacteriales;D_4__Weeksellaceae;D_5__Bergeyella	1	ns
saliva cDNA - stomach DNA	0.000835147	0.000352971	81.9129	2.36605	0.180546	D_0__Bacteria;D_1__Bacteroidetes;D_2__Bacteroidia;D_3__Flavobacteriales;D_4__Weeksellaceae;D_5__Bergeyella	0.720598	ns
stomach cDNA - duodenum DNA	0.000463336	0.000375732	82.002	1.23316	0.819321	D_0__Bacteria;D_1__Bacteroidetes;D_2__Bacteroidia;D_3__Flavobacteriales;D_4__Weeksellaceae;D_5__Bergeyella	1	ns
stomach cDNA - saliva DNA	1.8641e-05	0.000360783	81.9865	0.0516682	1	D_0__Bacteria;D_1__Bacteroidetes;D_2__Bacteroidia;D_3__Flavobacteriales;D_4__Weeksellaceae;D_5__Bergeyella	1	ns
stomach cDNA - stomach DNA	0.000610247	0.000363329	81.5153	1.6796	0.549064	D_0__Bacteria;D_1__Bacteroidetes;D_2__Bacteroidia;D_3__Flavobacteriales;D_4__Weeksellaceae;D_5__Bergeyella	1	ns
duodenum DNA - saliva DNA	-0.000444695	0.000354123	81.9201	-1.25577	0.807765	D_0__Bacteria;D_1__Bacteroidetes;D_2__Bacteroidia;D_3__Flavobacteriales;D_4__Weeksellaceae;D_5__Bergeyella	1	ns
duodenum DNA - stomach DNA	0.000146911	0.000356719	81.4336	0.41184	0.998428	D_0__Bacteria;D_1__Bacteroidetes;D_2__Bacteroidia;D_3__Flavobacteriales;D_4__Weeksellaceae;D_5__Bergeyella	1	ns
saliva DNA - stomach DNA	0.000591606	0.000341889	81.556	1.73041	0.51608	D_0__Bacteria;D_1__Bacteroidetes;D_2__Bacteroidia;D_3__Flavobacteriales;D_4__Weeksellaceae;D_5__Bergeyella	1	ns
duodenum cDNA - saliva cDNA	0.00164203	0.00387511	82.5493	0.423739	0.998199	D_0__Bacteria;D_1__Bacteroidetes;D_2__Bacteroidia;D_3__Sphingobacteriales;D_4__Lentimicrobiaceae;D_5__uncultured eubacterium E1-K9	1	ns
duodenum cDNA - stomach cDNA	-0.0068356	0.00395642	81.8209	-1.72772	0.517802	D_0__Bacteria;D_1__Bacteroidetes;D_2__Bacteroidia;D_3__Sphingobacteriales;D_4__Lentimicrobiaceae;D_5__uncultured eubacterium E1-K9	1	ns
duodenum cDNA - duodenum DNA	0.00346053	0.00386162	81.2579	0.896136	0.946381	D_0__Bacteria;D_1__Bacteroidetes;D_2__Bacteroidia;D_3__Sphingobacteriales;D_4__Lentimicrobiaceae;D_5__uncultured eubacterium E1-K9	1	ns
duodenum cDNA - saliva DNA	0.00527059	0.00375727	82.1052	1.40277	0.72525	D_0__Bacteria;D_1__Bacteroidetes;D_2__Bacteroidia;D_3__Sphingobacteriales;D_4__Lentimicrobiaceae;D_5__uncultured eubacterium E1-K9	1	ns
duodenum cDNA - stomach DNA	0.00366697	0.00378377	81.6289	0.969133	0.926366	D_0__Bacteria;D_1__Bacteroidetes;D_2__Bacteroidia;D_3__Sphingobacteriales;D_4__Lentimicrobiaceae;D_5__uncultured eubacterium E1-K9	1	ns
saliva cDNA - stomach cDNA	-0.00847763	0.00387044	82.4131	-2.19035	0.25344	D_0__Bacteria;D_1__Bacteroidetes;D_2__Bacteroidia;D_3__Sphingobacteriales;D_4__Lentimicrobiaceae;D_5__uncultured eubacterium E1-K9	0.877931	ns
saliva cDNA - duodenum DNA	0.0018185	0.00380118	82.3424	0.478404	0.996789	D_0__Bacteria;D_1__Bacteroidetes;D_2__Bacteroidia;D_3__Sphingobacteriales;D_4__Lentimicrobiaceae;D_5__uncultured eubacterium E1-K9	1	ns
saliva cDNA - saliva DNA	0.00362856	0.00360737	81.3134	1.00587	0.914713	D_0__Bacteria;D_1__Bacteroidetes;D_2__Bacteroidia;D_3__Sphingobacteriales;D_4__Lentimicrobiaceae;D_5__uncultured eubacterium E1-K9	1	ns
saliva cDNA - stomach DNA	0.00202494	0.00367236	81.9212	0.551401	0.993744	D_0__Bacteria;D_1__Bacteroidetes;D_2__Bacteroidia;D_3__Sphingobacteriales;D_4__Lentimicrobiaceae;D_5__uncultured eubacterium E1-K9	1	ns
stomach cDNA - duodenum DNA	0.0102961	0.00390917	82.0135	2.63384	0.100721	D_0__Bacteria;D_1__Bacteroidetes;D_2__Bacteroidia;D_3__Sphingobacteriales;D_4__Lentimicrobiaceae;D_5__uncultured eubacterium E1-K9	0.501192	ns
stomach cDNA - saliva DNA	0.0121062	0.00375364	81.9962	3.22519	0.0215791	D_0__Bacteria;D_1__Bacteroidetes;D_2__Bacteroidia;D_3__Sphingobacteriales;D_4__Lentimicrobiaceae;D_5__uncultured eubacterium E1-K9	0.188817	ns
stomach cDNA - stomach DNA	0.0105026	0.00378018	81.5216	2.77833	0.0713256	D_0__Bacteria;D_1__Bacteroidetes;D_2__Bacteroidia;D_3__Sphingobacteriales;D_4__Lentimicrobiaceae;D_5__uncultured eubacterium E1-K9	0.402311	ns
duodenum DNA - saliva DNA	0.00181006	0.00368434	81.9288	0.491284	0.996358	D_0__Bacteria;D_1__Bacteroidetes;D_2__Bacteroidia;D_3__Sphingobacteriales;D_4__Lentimicrobiaceae;D_5__uncultured eubacterium E1-K9	1	ns
duodenum DNA - stomach DNA	0.000206438	0.00371142	81.4387	0.0556225	1	D_0__Bacteria;D_1__Bacteroidetes;D_2__Bacteroidia;D_3__Sphingobacteriales;D_4__Lentimicrobiaceae;D_5__uncultured eubacterium E1-K9	1	ns
saliva DNA - stomach DNA	-0.00160362	0.0035571	81.5607	-0.450823	0.997577	D_0__Bacteria;D_1__Bacteroidetes;D_2__Bacteroidia;D_3__Sphingobacteriales;D_4__Lentimicrobiaceae;D_5__uncultured eubacterium E1-K9	1	ns
duodenum cDNA - saliva cDNA	-0.000162011	0.000486316	84.2454	-0.333139	0.999437	D_0__Bacteria;D_1__Bacteroidetes;D_2__Bacteroidia;__;__;__	1	ns
duodenum cDNA - stomach cDNA	-0.000677926	0.000497877	83.0234	-1.36163	0.749507	D_0__Bacteria;D_1__Bacteroidetes;D_2__Bacteroidia;__;__;__	1	ns
duodenum cDNA - duodenum DNA	0.000303286	0.000486971	81.6908	0.622802	0.989036	D_0__Bacteria;D_1__Bacteroidetes;D_2__Bacteroidia;__;__;__	1	ns
duodenum cDNA - saliva DNA	0.000539056	0.000472318	83.2777	1.1413	0.862618	D_0__Bacteria;D_1__Bacteroidetes;D_2__Bacteroidia;__;__;__	1	ns
duodenum cDNA - stomach DNA	0.000258207	0.000476489	82.5435	0.541895	0.994232	D_0__Bacteria;D_1__Bacteroidetes;D_2__Bacteroidia;__;__;__	1	ns
saliva cDNA - stomach cDNA	-0.000515915	0.000485995	84.0178	-1.06156	0.895069	D_0__Bacteria;D_1__Bacteroidetes;D_2__Bacteroidia;__;__;__	1	ns
saliva cDNA - duodenum DNA	0.000465297	0.000477416	83.7558	0.974615	0.92473	D_0__Bacteria;D_1__Bacteroidetes;D_2__Bacteroidia;__;__;__	1	ns
saliva cDNA - saliva DNA	0.000701067	0.000454823	81.872	1.54141	0.638823	D_0__Bacteria;D_1__Bacteroidetes;D_2__Bacteroidia;__;__;__	1	ns
saliva cDNA - stomach DNA	0.000420218	0.000461978	82.7859	0.909606	0.943015	D_0__Bacteria;D_1__Bacteroidetes;D_2__Bacteroidia;__;__;__	1	ns
stomach cDNA - duodenum DNA	0.000981212	0.000491571	83.4504	1.99607	0.353365	D_0__Bacteria;D_1__Bacteroidetes;D_2__Bacteroidia;__;__;__	1	ns
stomach cDNA - saliva DNA	0.00121698	0.000472065	83.0928	2.578	0.114324	D_0__Bacteria;D_1__Bacteroidetes;D_2__Bacteroidia;__;__;__	0.543423	ns
stomach cDNA - stomach DNA	0.000936133	0.000476239	82.361	1.96568	0.3708	D_0__Bacteria;D_1__Bacteroidetes;D_2__Bacteroidia;__;__;__	1	ns
duodenum DNA - saliva DNA	0.00023577	0.000463459	82.852	0.508719	0.99571	D_0__Bacteria;D_1__Bacteroidetes;D_2__Bacteroidia;__;__;__	1	ns
duodenum DNA - stomach DNA	-4.50793e-05	0.000467712	82.0982	-0.0963827	0.999999	D_0__Bacteria;D_1__Bacteroidetes;D_2__Bacteroidia;__;__;__	1	ns
saliva DNA - stomach DNA	-0.000280849	0.000448076	81.9952	-0.62679	0.988714	D_0__Bacteria;D_1__Bacteroidetes;D_2__Bacteroidia;__;__;__	1	ns
duodenum cDNA - saliva cDNA	-0.015557	0.00277924	85.6243	-5.59759	3.7747e-06	D_0__Bacteria;D_1__Epsilonbacteraeota;D_2__Campylobacteria;D_3__Campylobacterales;D_4__Campylobacteraceae;D_5__Campylobacter	0.000174975	***
duodenum cDNA - stomach cDNA	0.00168563	0.00285194	84.2093	0.591049	0.991381	D_0__Bacteria;D_1__Epsilonbacteraeota;D_2__Campylobacteria;D_3__Campylobacterales;D_4__Campylobacteraceae;D_5__Campylobacter	1	ns
duodenum cDNA - duodenum DNA	-0.000767878	0.00279619	82.153	-0.274616	0.999781	D_0__Bacteria;D_1__Epsilonbacteraeota;D_2__Campylobacteria;D_3__Campylobacterales;D_4__Campylobacteraceae;D_5__Campylobacter	1	ns
duodenum cDNA - saliva DNA	-0.00269451	0.00270407	84.2027	-0.996466	0.917846	D_0__Bacteria;D_1__Epsilonbacteraeota;D_2__Campylobacteria;D_3__Campylobacterales;D_4__Campylobacteraceae;D_5__Campylobacter	1	ns
duodenum cDNA - stomach DNA	0.00223995	0.00273172	83.4229	0.819976	0.963059	D_0__Bacteria;D_1__Epsilonbacteraeota;D_2__Campylobacteria;D_3__Campylobacterales;D_4__Campylobacteraceae;D_5__Campylobacter	1	ns
saliva cDNA - stomach cDNA	0.0172427	0.00277884	85.4353	6.20499	2.80625e-07	D_0__Bacteria;D_1__Epsilonbacteraeota;D_2__Campylobacteria;D_3__Campylobacterales;D_4__Campylobacteraceae;D_5__Campylobacter	2.4191e-05	****
saliva cDNA - duodenum DNA	0.0147892	0.0027309	84.8872	5.41549	8.18843e-06	D_0__Bacteria;D_1__Epsilonbacteraeota;D_2__Campylobacteria;D_3__Campylobacterales;D_4__Campylobacteraceae;D_5__Campylobacter	0.000320453	***
saliva cDNA - saliva DNA	0.0128625	0.0026109	82.5268	4.92647	6.11082e-05	D_0__Bacteria;D_1__Epsilonbacteraeota;D_2__Campylobacteria;D_3__Campylobacterales;D_4__Campylobacteraceae;D_5__Campylobacter	0.00166825	**
saliva cDNA - stomach DNA	0.017797	0.00264742	83.4629	6.72238	3.09315e-08	D_0__Bacteria;D_1__Epsilonbacteraeota;D_2__Campylobacteria;D_3__Campylobacterales;D_4__Campylobacteraceae;D_5__Campylobacter	4.69128e-06	****
stomach cDNA - duodenum DNA	-0.00245351	0.00281355	84.8216	-0.872033	0.95215	D_0__Bacteria;D_1__Epsilonbacteraeota;D_2__Campylobacteria;D_3__Campylobacterales;D_4__Campylobacteraceae;D_5__Campylobacter	1	ns
stomach cDNA - saliva DNA	-0.00438015	0.00270374	84.0459	-1.62003	0.587817	D_0__Bacteria;D_1__Epsilonbacteraeota;D_2__Campylobacteria;D_3__Campylobacterales;D_4__Campylobacteraceae;D_5__Campylobacter	1	ns
stomach cDNA - stomach DNA	0.000554312	0.0027314	83.268	0.202941	0.999951	D_0__Bacteria;D_1__Epsilonbacteraeota;D_2__Campylobacteria;D_3__Campylobacterales;D_4__Campylobacteraceae;D_5__Campylobacter	1	ns
duodenum DNA - saliva DNA	-0.00192663	0.00265543	83.5454	-0.725545	0.978263	D_0__Bacteria;D_1__Epsilonbacteraeota;D_2__Campylobacteria;D_3__Campylobacterales;D_4__Campylobacteraceae;D_5__Campylobacter	1	ns
duodenum DNA - stomach DNA	0.00300782	0.00268359	82.7476	1.12082	0.871409	D_0__Bacteria;D_1__Epsilonbacteraeota;D_2__Campylobacteria;D_3__Campylobacterales;D_4__Campylobacteraceae;D_5__Campylobacter	1	ns
saliva DNA - stomach DNA	0.00493446	0.00257136	82.267	1.919	0.398172	D_0__Bacteria;D_1__Epsilonbacteraeota;D_2__Campylobacteria;D_3__Campylobacterales;D_4__Campylobacteraceae;D_5__Campylobacter	1	ns
duodenum cDNA - saliva cDNA	0.000882366	0.00419385	84.7422	0.210395	0.999941	D_0__Bacteria;D_1__Epsilonbacteraeota;D_2__Campylobacteria;D_3__Campylobacterales;D_4__Helicobacteraceae;D_5__Helicobacter	1	ns
duodenum cDNA - stomach cDNA	-0.00734951	0.00429712	83.4307	-1.71034	0.528985	D_0__Bacteria;D_1__Epsilonbacteraeota;D_2__Campylobacteria;D_3__Campylobacterales;D_4__Helicobacteraceae;D_5__Helicobacter	1	ns
duodenum cDNA - duodenum DNA	0.000420901	0.00420627	81.846	0.100065	0.999999	D_0__Bacteria;D_1__Epsilonbacteraeota;D_2__Campylobacteria;D_3__Campylobacterales;D_4__Helicobacteraceae;D_5__Helicobacter	1	ns
duodenum cDNA - saliva DNA	0.000791027	0.00407554	83.6136	0.194091	0.999961	D_0__Bacteria;D_1__Epsilonbacteraeota;D_2__Campylobacteria;D_3__Campylobacterales;D_4__Helicobacteraceae;D_5__Helicobacter	1	ns
duodenum cDNA - stomach DNA	-0.00230009	0.00411363	82.8487	-0.559139	0.993328	D_0__Bacteria;D_1__Epsilonbacteraeota;D_2__Campylobacteria;D_3__Campylobacterales;D_4__Helicobacteraceae;D_5__Helicobacter	1	ns
saliva cDNA - stomach cDNA	-0.00823188	0.00419184	84.5127	-1.96379	0.371682	D_0__Bacteria;D_1__Epsilonbacteraeota;D_2__Campylobacteria;D_3__Campylobacterales;D_4__Helicobacteraceae;D_5__Helicobacter	1	ns
saliva cDNA - duodenum DNA	-0.000461464	0.00411833	84.1634	-0.112051	0.999997	D_0__Bacteria;D_1__Epsilonbacteraeota;D_2__Campylobacteria;D_3__Campylobacterales;D_4__Helicobacteraceae;D_5__Helicobacter	1	ns
saliva cDNA - saliva DNA	-9.13387e-05	0.00392828	82.0847	-0.0232516	1	D_0__Bacteria;D_1__Epsilonbacteraeota;D_2__Campylobacteria;D_3__Campylobacterales;D_4__Helicobacteraceae;D_5__Helicobacter	1	ns
saliva cDNA - stomach DNA	-0.00318246	0.00398753	83.0268	-0.798102	0.967085	D_0__Bacteria;D_1__Epsilonbacteraeota;D_2__Campylobacteria;D_3__Campylobacterales;D_4__Helicobacteraceae;D_5__Helicobacter	1	ns
stomach cDNA - duodenum DNA	0.00777042	0.00424157	83.9265	1.83197	0.451228	D_0__Bacteria;D_1__Epsilonbacteraeota;D_2__Campylobacteria;D_3__Campylobacterales;D_4__Helicobacteraceae;D_5__Helicobacter	1	ns
stomach cDNA - saliva DNA	0.00814054	0.00407395	83.426	1.99819	0.352174	D_0__Bacteria;D_1__Epsilonbacteraeota;D_2__Campylobacteria;D_3__Campylobacterales;D_4__Helicobacteraceae;D_5__Helicobacter	1	ns
stomach cDNA - stomach DNA	0.00504942	0.00411205	82.6633	1.22796	0.821939	D_0__Bacteria;D_1__Epsilonbacteraeota;D_2__Campylobacteria;D_3__Campylobacterales;D_4__Helicobacteraceae;D_5__Helicobacter	1	ns
duodenum DNA - saliva DNA	0.000370126	0.00400011	83.1064	0.0925289	0.999999	D_0__Bacteria;D_1__Epsilonbacteraeota;D_2__Campylobacteria;D_3__Campylobacterales;D_4__Helicobacteraceae;D_5__Helicobacter	1	ns
duodenum DNA - stomach DNA	-0.00272099	0.00403892	82.3218	-0.673692	0.984364	D_0__Bacteria;D_1__Epsilonbacteraeota;D_2__Campylobacteria;D_3__Campylobacterales;D_4__Helicobacteraceae;D_5__Helicobacter	1	ns
saliva DNA - stomach DNA	-0.00309112	0.00386934	82.0974	-0.798874	0.966939	D_0__Bacteria;D_1__Epsilonbacteraeota;D_2__Campylobacteria;D_3__Campylobacterales;D_4__Helicobacteraceae;D_5__Helicobacter	1	ns
duodenum cDNA - saliva cDNA	0.0155076	0.00378748	82.5428	4.09444	0.00133814	D_0__Bacteria;D_1__Firmicutes;D_2__Bacilli;D_3__Bacillales;D_4__Family XI;D_5__Gemella	0.0196404	*
duodenum cDNA - stomach cDNA	-0.00417665	0.00386692	81.8169	-1.0801	0.887932	D_0__Bacteria;D_1__Firmicutes;D_2__Bacilli;D_3__Bacillales;D_4__Family XI;D_5__Gemella	1	ns
duodenum cDNA - duodenum DNA	-0.00884944	0.00377424	81.2566	-2.3447	0.188602	D_0__Bacteria;D_1__Firmicutes;D_2__Bacilli;D_3__Bacillales;D_4__Family XI;D_5__Gemella	0.746208	ns
duodenum cDNA - saliva DNA	0.00666627	0.00367229	82.1006	1.81529	0.461824	D_0__Bacteria;D_1__Firmicutes;D_2__Bacilli;D_3__Bacillales;D_4__Family XI;D_5__Gemella	1	ns
duodenum cDNA - stomach DNA	-0.0102629	0.00369816	81.6259	-2.77513	0.0718762	D_0__Bacteria;D_1__Firmicutes;D_2__Bacilli;D_3__Bacillales;D_4__Family XI;D_5__Gemella	0.402826	ns
saliva cDNA - stomach cDNA	-0.0196843	0.00378292	82.4072	-5.20346	2.04228e-05	D_0__Bacteria;D_1__Firmicutes;D_2__Bacilli;D_3__Bacillales;D_4__Family XI;D_5__Gemella	0.00061949	***
saliva cDNA - duodenum DNA	-0.024357	0.00371522	82.3368	-6.55602	6.73993e-08	D_0__Bacteria;D_1__Firmicutes;D_2__Bacilli;D_3__Bacillales;D_4__Family XI;D_5__Gemella	8.36364e-06	****
saliva cDNA - saliva DNA	-0.00884134	0.00352574	81.3117	-2.50765	0.133985	D_0__Bacteria;D_1__Firmicutes;D_2__Bacilli;D_3__Bacillales;D_4__Family XI;D_5__Gemella	0.597196	ns
saliva cDNA - stomach DNA	-0.0257705	0.00358929	81.9177	-7.17983	4.35988e-09	D_0__Bacteria;D_1__Firmicutes;D_2__Bacilli;D_3__Bacillales;D_4__Family XI;D_5__Gemella	9.91872e-07	****
stomach cDNA - duodenum DNA	-0.00467279	0.00382075	82.0086	-1.223	0.824397	D_0__Bacteria;D_1__Firmicutes;D_2__Bacilli;D_3__Bacillales;D_4__Family XI;D_5__Gemella	1	ns
stomach cDNA - saliva DNA	0.0108429	0.00366873	81.9921	2.95549	0.0453513	D_0__Bacteria;D_1__Firmicutes;D_2__Bacilli;D_3__Bacillales;D_4__Family XI;D_5__Gemella	0.314236	ns
stomach cDNA - stomach DNA	-0.00608623	0.00369465	81.5189	-1.64731	0.570114	D_0__Bacteria;D_1__Firmicutes;D_2__Bacilli;D_3__Bacillales;D_4__Family XI;D_5__Gemella	1	ns
duodenum DNA - saliva DNA	0.0155157	0.003601	81.9251	4.30872	0.00062943	D_0__Bacteria;D_1__Firmicutes;D_2__Bacilli;D_3__Bacillales;D_4__Family XI;D_5__Gemella	0.0111581	*
duodenum DNA - stomach DNA	-0.00141344	0.00362745	81.4366	-0.389652	0.998796	D_0__Bacteria;D_1__Firmicutes;D_2__Bacilli;D_3__Bacillales;D_4__Family XI;D_5__Gemella	1	ns
saliva DNA - stomach DNA	-0.0169292	0.00347662	81.5587	-4.86943	7.74877e-05	D_0__Bacteria;D_1__Firmicutes;D_2__Bacilli;D_3__Bacillales;D_4__Family XI;D_5__Gemella	0.00207394	**
duodenum cDNA - saliva cDNA	0.00112491	0.000285814	82.4854	3.9358	0.00230999	D_0__Bacteria;D_1__Firmicutes;D_2__Bacilli;D_3__Lactobacillales;D_4__Aerococcaceae;D_5__Abiotrophia	0.0303186	*
duodenum cDNA - stomach cDNA	0.000702331	0.000291784	81.7817	2.40703	0.165981	D_0__Bacteria;D_1__Firmicutes;D_2__Bacilli;D_3__Lactobacillales;D_4__Aerococcaceae;D_5__Abiotrophia	0.678337	ns
duodenum cDNA - duodenum DNA	0.000575617	0.000284773	81.2446	2.02132	0.339539	D_0__Bacteria;D_1__Firmicutes;D_2__Bacilli;D_3__Lactobacillales;D_4__Aerococcaceae;D_5__Abiotrophia	1	ns
duodenum cDNA - saliva DNA	0.000835537	0.000277109	82.0602	3.0152	0.0386817	D_0__Bacteria;D_1__Firmicutes;D_2__Bacilli;D_3__Lactobacillales;D_4__Aerococcaceae;D_5__Abiotrophia	0.277898	ns
duodenum cDNA - stomach DNA	0.000571889	0.000279044	81.5989	2.04946	0.324177	D_0__Bacteria;D_1__Firmicutes;D_2__Bacilli;D_3__Lactobacillales;D_4__Aerococcaceae;D_5__Abiotrophia	1	ns
saliva cDNA - stomach cDNA	-0.000422576	0.000285465	82.3543	-1.48031	0.677641	D_0__Bacteria;D_1__Firmicutes;D_2__Bacilli;D_3__Lactobacillales;D_4__Aerococcaceae;D_5__Abiotrophia	1	ns
saliva cDNA - duodenum DNA	-0.000549291	0.000280355	82.2881	-1.95927	0.374512	D_0__Bacteria;D_1__Firmicutes;D_2__Bacilli;D_3__Lactobacillales;D_4__Aerococcaceae;D_5__Abiotrophia	1	ns
saliva cDNA - saliva DNA	-0.00028937	0.000266025	81.297	-1.08775	0.88491	D_0__Bacteria;D_1__Firmicutes;D_2__Bacilli;D_3__Lactobacillales;D_4__Aerococcaceae;D_5__Abiotrophia	1	ns
saliva cDNA - stomach DNA	-0.000553018	0.00027084	81.8862	-2.04186	0.328242	D_0__Bacteria;D_1__Firmicutes;D_2__Bacilli;D_3__Lactobacillales;D_4__Aerococcaceae;D_5__Abiotrophia	1	ns
stomach cDNA - duodenum DNA	-0.000126715	0.000288305	81.9658	-0.439516	0.997854	D_0__Bacteria;D_1__Firmicutes;D_2__Bacilli;D_3__Lactobacillales;D_4__Aerococcaceae;D_5__Abiotrophia	1	ns
stomach cDNA - saliva DNA	0.000133206	0.000276836	81.9554	0.481171	0.996699	D_0__Bacteria;D_1__Firmicutes;D_2__Bacilli;D_3__Lactobacillales;D_4__Aerococcaceae;D_5__Abiotrophia	1	ns
stomach cDNA - stomach DNA	-0.000130442	0.000278776	81.4955	-0.46791	0.997108	D_0__Bacteria;D_1__Firmicutes;D_2__Bacilli;D_3__Lactobacillales;D_4__Aerococcaceae;D_5__Abiotrophia	1	ns
duodenum DNA - saliva DNA	0.000259921	0.000271724	81.8921	0.956561	0.930112	D_0__Bacteria;D_1__Firmicutes;D_2__Bacilli;D_3__Lactobacillales;D_4__Aerococcaceae;D_5__Abiotrophia	1	ns
duodenum DNA - stomach DNA	-3.72712e-06	0.000273703	81.4174	-0.0136174	1	D_0__Bacteria;D_1__Firmicutes;D_2__Bacilli;D_3__Lactobacillales;D_4__Aerococcaceae;D_5__Abiotrophia	1	ns
saliva DNA - stomach DNA	-0.000263648	0.000262328	81.541	-1.00503	0.914996	D_0__Bacteria;D_1__Firmicutes;D_2__Bacilli;D_3__Lactobacillales;D_4__Aerococcaceae;D_5__Abiotrophia	1	ns
duodenum cDNA - saliva cDNA	0.0144121	0.00384231	82.4585	3.75088	0.00427611	D_0__Bacteria;D_1__Firmicutes;D_2__Bacilli;D_3__Lactobacillales;D_4__Carnobacteriaceae;D_5__Granulicatella	0.0512008	*
duodenum cDNA - stomach cDNA	0.00219091	0.0039224	81.7654	0.558565	0.993357	D_0__Bacteria;D_1__Firmicutes;D_2__Bacilli;D_3__Lactobacillales;D_4__Carnobacteriaceae;D_5__Granulicatella	1	ns
duodenum cDNA - duodenum DNA	0.0111078	0.00382805	81.2391	2.90169	0.0522721	D_0__Bacteria;D_1__Firmicutes;D_2__Bacilli;D_3__Lactobacillales;D_4__Carnobacteriaceae;D_5__Granulicatella	0.341394	ns
duodenum cDNA - saliva DNA	0.0104416	0.00372519	82.0413	2.80298	0.0670357	D_0__Bacteria;D_1__Firmicutes;D_2__Bacilli;D_3__Lactobacillales;D_4__Carnobacteriaceae;D_5__Granulicatella	0.390298	ns
duodenum cDNA - stomach DNA	0.0122813	0.00375111	81.5863	3.27405	0.0187652	D_0__Bacteria;D_1__Firmicutes;D_2__Bacilli;D_3__Lactobacillales;D_4__Carnobacteriaceae;D_5__Granulicatella	0.167415	ns
saliva cDNA - stomach cDNA	-0.0122211	0.00383759	82.3296	-3.18459	0.0242033	D_0__Bacteria;D_1__Firmicutes;D_2__Bacilli;D_3__Lactobacillales;D_4__Carnobacteriaceae;D_5__Granulicatella	0.203936	ns
saliva cDNA - duodenum DNA	-0.00330422	0.00376888	82.2652	-0.876711	0.95104	D_0__Bacteria;D_1__Firmicutes;D_2__Bacilli;D_3__Lactobacillales;D_4__Carnobacteriaceae;D_5__Granulicatella	1	ns
saliva cDNA - saliva DNA	-0.00397041	0.00357605	81.2902	-1.11028	0.875787	D_0__Bacteria;D_1__Firmicutes;D_2__Bacilli;D_3__Lactobacillales;D_4__Carnobacteriaceae;D_5__Granulicatella	1	ns
saliva cDNA - stomach DNA	-0.00213072	0.0036409	81.8714	-0.585218	0.991758	D_0__Bacteria;D_1__Firmicutes;D_2__Bacilli;D_3__Lactobacillales;D_4__Carnobacteriaceae;D_5__Granulicatella	1	ns
stomach cDNA - duodenum DNA	0.00891691	0.00387568	81.9458	2.30074	0.205675	D_0__Bacteria;D_1__Firmicutes;D_2__Bacilli;D_3__Lactobacillales;D_4__Carnobacteriaceae;D_5__Granulicatella	0.767956	ns
stomach cDNA - saliva DNA	0.00825073	0.00372151	81.9382	2.21704	0.241325	D_0__Bacteria;D_1__Firmicutes;D_2__Bacilli;D_3__Lactobacillales;D_4__Carnobacteriaceae;D_5__Granulicatella	0.84899	ns
stomach cDNA - stomach DNA	0.0100904	0.00374748	81.4847	2.69259	0.0877969	D_0__Bacteria;D_1__Firmicutes;D_2__Bacilli;D_3__Lactobacillales;D_4__Carnobacteriaceae;D_5__Granulicatella	0.460934	ns
duodenum DNA - saliva DNA	-0.000666185	0.00365278	81.8767	-0.182377	0.999971	D_0__Bacteria;D_1__Firmicutes;D_2__Bacilli;D_3__Lactobacillales;D_4__Carnobacteriaceae;D_5__Granulicatella	1	ns
duodenum DNA - stomach DNA	0.0011735	0.00367927	81.4085	0.31895	0.999544	D_0__Bacteria;D_1__Firmicutes;D_2__Bacilli;D_3__Lactobacillales;D_4__Carnobacteriaceae;D_5__Granulicatella	1	ns
saliva DNA - stomach DNA	0.00183969	0.00352641	81.5326	0.521689	0.995169	D_0__Bacteria;D_1__Firmicutes;D_2__Bacilli;D_3__Lactobacillales;D_4__Carnobacteriaceae;D_5__Granulicatella	1	ns
duodenum cDNA - saliva cDNA	0.0918199	0.0201407	82.8283	4.55892	0.000248464	D_0__Bacteria;D_1__Firmicutes;D_2__Bacilli;D_3__Lactobacillales;D_4__Streptococcaceae;D_5__Streptococcus	0.0052467	**
duodenum cDNA - stomach cDNA	-0.00048458	0.0205722	81.9975	-0.0235551	1	D_0__Bacteria;D_1__Firmicutes;D_2__Bacilli;D_3__Lactobacillales;D_4__Streptococcaceae;D_5__Streptococcus	1	ns
duodenum cDNA - duodenum DNA	0.0119698	0.0200852	81.3185	0.595952	0.991037	D_0__Bacteria;D_1__Firmicutes;D_2__Bacilli;D_3__Lactobacillales;D_4__Streptococcaceae;D_5__Streptococcus	1	ns
duodenum cDNA - saliva DNA	0.101159	0.019533	82.3008	5.17885	2.25888e-05	D_0__Bacteria;D_1__Firmicutes;D_2__Bacilli;D_3__Lactobacillales;D_4__Streptococcaceae;D_5__Streptococcus	0.000670297	***
duodenum cDNA - stomach DNA	-0.00849584	0.0196764	81.7641	-0.431778	0.998029	D_0__Bacteria;D_1__Firmicutes;D_2__Bacilli;D_3__Lactobacillales;D_4__Streptococcaceae;D_5__Streptococcus	1	ns
saliva cDNA - stomach cDNA	-0.0923045	0.0201181	82.6709	-4.58813	0.000223126	D_0__Bacteria;D_1__Firmicutes;D_2__Bacilli;D_3__Lactobacillales;D_4__Streptococcaceae;D_5__Streptococcus	0.00494392	**
saliva cDNA - duodenum DNA	-0.0798501	0.0197587	82.5782	-4.04127	0.00160888	D_0__Bacteria;D_1__Firmicutes;D_2__Bacilli;D_3__Lactobacillales;D_4__Streptococcaceae;D_5__Streptococcus	0.0224094	*
saliva cDNA - saliva DNA	0.00933871	0.0187623	81.3888	0.497737	0.996126	D_0__Bacteria;D_1__Firmicutes;D_2__Bacilli;D_3__Lactobacillales;D_4__Streptococcaceae;D_5__Streptococcus	1	ns
saliva cDNA - stomach DNA	-0.100316	0.0190933	82.0716	-5.25398	1.67758e-05	D_0__Bacteria;D_1__Firmicutes;D_2__Bacilli;D_3__Lactobacillales;D_4__Streptococcaceae;D_5__Streptococcus	0.000558511	***
stomach cDNA - duodenum DNA	0.0124544	0.0203244	82.2275	0.612779	0.989821	D_0__Bacteria;D_1__Firmicutes;D_2__Bacilli;D_3__Lactobacillales;D_4__Streptococcaceae;D_5__Streptococcus	1	ns
stomach cDNA - saliva DNA	0.101643	0.0195154	82.1746	5.20837	2.0115e-05	D_0__Bacteria;D_1__Firmicutes;D_2__Bacilli;D_3__Lactobacillales;D_4__Streptococcaceae;D_5__Streptococcus	0.00061949	***
stomach cDNA - stomach DNA	-0.00801126	0.019659	81.6397	-0.407512	0.998506	D_0__Bacteria;D_1__Firmicutes;D_2__Bacilli;D_3__Lactobacillales;D_4__Streptococcaceae;D_5__Streptococcus	1	ns
duodenum DNA - saliva DNA	0.0891888	0.0191556	82.0871	4.65601	0.000174079	D_0__Bacteria;D_1__Firmicutes;D_2__Bacilli;D_3__Lactobacillales;D_4__Streptococcaceae;D_5__Streptococcus	0.00416873	**
duodenum DNA - stomach DNA	-0.0204656	0.0193021	81.5351	-1.06028	0.895506	D_0__Bacteria;D_1__Firmicutes;D_2__Bacilli;D_3__Lactobacillales;D_4__Streptococcaceae;D_5__Streptococcus	1	ns
saliva DNA - stomach DNA	-0.109654	0.0184976	81.6437	-5.92802	1.03974e-06	D_0__Bacteria;D_1__Firmicutes;D_2__Bacilli;D_3__Lactobacillales;D_4__Streptococcaceae;D_5__Streptococcus	6.4511e-05	****
duodenum cDNA - saliva cDNA	0.0064756	0.0014952	82.6145	4.33092	0.000576798	D_0__Bacteria;D_1__Firmicutes;D_2__Bacilli;D_3__Lactobacillales;__;__	0.0103596	*
duodenum cDNA - stomach cDNA	0.00383349	0.00152673	81.8614	2.51091	0.132951	D_0__Bacteria;D_1__Firmicutes;D_2__Bacilli;D_3__Lactobacillales;__;__	0.595011	ns
duodenum cDNA - duodenum DNA	0.00406171	0.00149025	81.2717	2.72553	0.0811612	D_0__Bacteria;D_1__Firmicutes;D_2__Bacilli;D_3__Lactobacillales;__;__	0.439623	ns
duodenum cDNA - saliva DNA	0.00677235	0.00144982	82.151	4.67118	0.000164222	D_0__Bacteria;D_1__Firmicutes;D_2__Bacilli;D_3__Lactobacillales;__;__	0.00400291	**
duodenum cDNA - stomach DNA	0.00503738	0.00146014	81.66	3.44993	0.0111111	D_0__Bacteria;D_1__Firmicutes;D_2__Bacilli;D_3__Lactobacillales;__;__	0.114035	ns
saliva cDNA - stomach cDNA	-0.00264211	0.00149343	82.4732	-1.76916	0.491093	D_0__Bacteria;D_1__Firmicutes;D_2__Bacilli;D_3__Lactobacillales;__;__	1	ns
saliva cDNA - duodenum DNA	-0.00241389	0.00146672	82.3977	-1.64578	0.571079	D_0__Bacteria;D_1__Firmicutes;D_2__Bacilli;D_3__Lactobacillales;__;__	1	ns
saliva cDNA - saliva DNA	0.00029675	0.00139212	81.3305	0.213163	0.999937	D_0__Bacteria;D_1__Firmicutes;D_2__Bacilli;D_3__Lactobacillales;__;__	1	ns
saliva cDNA - stomach DNA	-0.00143823	0.00141708	81.9567	-1.01492	0.911692	D_0__Bacteria;D_1__Firmicutes;D_2__Bacilli;D_3__Lactobacillales;__;__	1	ns
stomach cDNA - duodenum DNA	0.000228224	0.00150846	82.0627	0.151296	0.999989	D_0__Bacteria;D_1__Firmicutes;D_2__Bacilli;D_3__Lactobacillales;__;__	1	ns
stomach cDNA - saliva DNA	0.00293886	0.00144844	82.0379	2.02899	0.335232	D_0__Bacteria;D_1__Firmicutes;D_2__Bacilli;D_3__Lactobacillales;__;__	1	ns
stomach cDNA - stomach DNA	0.00120389	0.00145877	81.5485	0.825273	0.962013	D_0__Bacteria;D_1__Firmicutes;D_2__Bacilli;D_3__Lactobacillales;__;__	1	ns
duodenum DNA - saliva DNA	0.00271064	0.00142171	81.966	1.90661	0.405609	D_0__Bacteria;D_1__Firmicutes;D_2__Bacilli;D_3__Lactobacillales;__;__	1	ns
duodenum DNA - stomach DNA	0.000975664	0.00143225	81.4608	0.681209	0.983561	D_0__Bacteria;D_1__Firmicutes;D_2__Bacilli;D_3__Lactobacillales;__;__	1	ns
saliva DNA - stomach DNA	-0.00173498	0.00137266	81.5806	-1.26395	0.803496	D_0__Bacteria;D_1__Firmicutes;D_2__Bacilli;D_3__Lactobacillales;__;__	1	ns
duodenum cDNA - saliva cDNA	0.000527657	0.00021525	83.9077	2.45137	0.150902	D_0__Bacteria;D_1__Firmicutes;D_2__Clostridia;D_3__Clostridiales;D_4__Clostridiales vadinBB60 group;D_5__Clostridiales bacterium feline oral taxon 148	0.635743	ns
duodenum cDNA - stomach cDNA	0.000269434	0.000220244	82.7601	1.22334	0.824241	D_0__Bacteria;D_1__Firmicutes;D_2__Clostridia;D_3__Clostridiales;D_4__Clostridiales vadinBB60 group;D_5__Clostridiales bacterium feline oral taxon 148	1	ns
duodenum cDNA - duodenum DNA	4.15166e-05	0.000215315	81.5926	0.192818	0.999962	D_0__Bacteria;D_1__Firmicutes;D_2__Clostridia;D_3__Clostridiales;D_4__Clostridiales vadinBB60 group;D_5__Clostridiales bacterium feline oral taxon 148	1	ns
duodenum cDNA - saliva DNA	0.000648144	0.000208976	83.0475	3.10152	0.0304834	D_0__Bacteria;D_1__Firmicutes;D_2__Clostridia;D_3__Clostridiales;D_4__Clostridiales vadinBB60 group;D_5__Clostridiales bacterium feline oral taxon 148	0.239744	ns
duodenum cDNA - stomach DNA	0.00016287	0.000210748	82.3449	0.77282	0.971345	D_0__Bacteria;D_1__Firmicutes;D_2__Clostridia;D_3__Clostridiales;D_4__Clostridiales vadinBB60 group;D_5__Clostridiales bacterium feline oral taxon 148	1	ns
saliva cDNA - stomach cDNA	-0.000258223	0.000215083	83.6895	-1.20058	0.835387	D_0__Bacteria;D_1__Firmicutes;D_2__Clostridia;D_3__Clostridiales;D_4__Clostridiales vadinBB60 group;D_5__Clostridiales bacterium feline oral taxon 148	1	ns
saliva cDNA - duodenum DNA	-0.000486141	0.000211272	83.4777	-2.30102	0.205345	D_0__Bacteria;D_1__Firmicutes;D_2__Clostridia;D_3__Clostridiales;D_4__Clostridiales vadinBB60 group;D_5__Clostridiales bacterium feline oral taxon 148	0.767956	ns
saliva cDNA - saliva DNA	0.000120486	0.00020111	81.7408	0.599106	0.990819	D_0__Bacteria;D_1__Firmicutes;D_2__Clostridia;D_3__Clostridiales;D_4__Clostridiales vadinBB60 group;D_5__Clostridiales bacterium feline oral taxon 148	1	ns
saliva cDNA - stomach DNA	-0.000364787	0.000204364	82.6211	-1.78498	0.480978	D_0__Bacteria;D_1__Firmicutes;D_2__Clostridia;D_3__Clostridiales;D_4__Clostridiales vadinBB60 group;D_5__Clostridiales bacterium feline oral taxon 148	1	ns
stomach cDNA - duodenum DNA	-0.000227917	0.000217491	83.1399	-1.04794	0.900098	D_0__Bacteria;D_1__Firmicutes;D_2__Clostridia;D_3__Clostridiales;D_4__Clostridiales vadinBB60 group;D_5__Clostridiales bacterium feline oral taxon 148	1	ns
stomach cDNA - saliva DNA	0.00037871	0.000208844	82.8708	1.81336	0.462985	D_0__Bacteria;D_1__Firmicutes;D_2__Clostridia;D_3__Clostridiales;D_4__Clostridiales vadinBB60 group;D_5__Clostridiales bacterium feline oral taxon 148	1	ns
stomach cDNA - stomach DNA	-0.000106564	0.000210618	82.1704	-0.505958	0.995817	D_0__Bacteria;D_1__Firmicutes;D_2__Clostridia;D_3__Clostridiales;D_4__Clostridiales vadinBB60 group;D_5__Clostridiales bacterium feline oral taxon 148	1	ns
duodenum DNA - saliva DNA	0.000606627	0.000205025	82.6754	2.9588	0.0448864	D_0__Bacteria;D_1__Firmicutes;D_2__Clostridia;D_3__Clostridiales;D_4__Clostridiales vadinBB60 group;D_5__Clostridiales bacterium feline oral taxon 148	0.312602	ns
duodenum DNA - stomach DNA	0.000121353	0.000206832	81.9536	0.586725	0.99166	D_0__Bacteria;D_1__Firmicutes;D_2__Clostridia;D_3__Clostridiales;D_4__Clostridiales vadinBB60 group;D_5__Clostridiales bacterium feline oral taxon 148	1	ns
saliva DNA - stomach DNA	-0.000485273	0.000198156	81.9206	-2.44895	0.151966	D_0__Bacteria;D_1__Firmicutes;D_2__Clostridia;D_3__Clostridiales;D_4__Clostridiales vadinBB60 group;D_5__Clostridiales bacterium feline oral taxon 148	0.636301	ns
duodenum cDNA - saliva cDNA	0.00379088	0.00132666	82.2452	2.85747	0.0584215	D_0__Bacteria;D_1__Firmicutes;D_2__Clostridia;D_3__Clostridiales;D_4__Family XI;D_5__Parvimonas	0.369191	ns
duodenum cDNA - stomach cDNA	-0.00175963	0.00135387	81.6385	-1.2997	0.784373	D_0__Bacteria;D_1__Firmicutes;D_2__Clostridia;D_3__Clostridiales;D_4__Family XI;D_5__Parvimonas	1	ns
duodenum cDNA - duodenum DNA	0.000840765	0.00132103	81.1968	0.636445	0.987898	D_0__Bacteria;D_1__Firmicutes;D_2__Clostridia;D_3__Clostridiales;D_4__Family XI;D_5__Parvimonas	1	ns
duodenum cDNA - saliva DNA	0.000951987	0.00128599	81.8907	0.740274	0.976242	D_0__Bacteria;D_1__Firmicutes;D_2__Clostridia;D_3__Clostridiales;D_4__Family XI;D_5__Parvimonas	1	ns
duodenum cDNA - stomach DNA	-0.00283658	0.00129466	81.489	-2.19098	0.253272	D_0__Bacteria;D_1__Firmicutes;D_2__Clostridia;D_3__Clostridiales;D_4__Family XI;D_5__Parvimonas	0.877931	ns
saliva cDNA - stomach cDNA	-0.00555051	0.00132495	82.1338	-4.18923	0.000962571	D_0__Bacteria;D_1__Firmicutes;D_2__Clostridia;D_3__Clostridiales;D_4__Family XI;D_5__Parvimonas	0.0152568	*
saliva cDNA - duodenum DNA	-0.00295011	0.0013012	82.0833	-2.26722	0.219464	D_0__Bacteria;D_1__Firmicutes;D_2__Clostridia;D_3__Clostridiales;D_4__Family XI;D_5__Parvimonas	0.79885	ns
saliva cDNA - saliva DNA	-0.00283889	0.00123409	81.2381	-2.3004	0.205913	D_0__Bacteria;D_1__Firmicutes;D_2__Clostridia;D_3__Clostridiales;D_4__Family XI;D_5__Parvimonas	0.767956	ns
saliva cDNA - stomach DNA	-0.00662745	0.00125682	81.7524	-5.27321	1.56253e-05	D_0__Bacteria;D_1__Firmicutes;D_2__Clostridia;D_3__Clostridiales;D_4__Family XI;D_5__Parvimonas	0.000533213	***
stomach cDNA - duodenum DNA	0.0026004	0.00133785	81.7909	1.94372	0.383618	D_0__Bacteria;D_1__Firmicutes;D_2__Clostridia;D_3__Clostridiales;D_4__Family XI;D_5__Parvimonas	1	ns
stomach cDNA - saliva DNA	0.00271162	0.00128466	81.8018	2.11076	0.29214	D_0__Bacteria;D_1__Firmicutes;D_2__Clostridia;D_3__Clostridiales;D_4__Family XI;D_5__Parvimonas	0.958584	ns
stomach cDNA - stomach DNA	-0.00107694	0.00129335	81.4014	-0.832678	0.960546	D_0__Bacteria;D_1__Firmicutes;D_2__Clostridia;D_3__Clostridiales;D_4__Family XI;D_5__Parvimonas	1	ns
duodenum DNA - saliva DNA	0.000111222	0.00126091	81.7531	0.0882074	0.999999	D_0__Bacteria;D_1__Firmicutes;D_2__Clostridia;D_3__Clostridiales;D_4__Family XI;D_5__Parvimonas	1	ns
duodenum DNA - stomach DNA	-0.00367734	0.00126978	81.3396	-2.89605	0.0530259	D_0__Bacteria;D_1__Firmicutes;D_2__Clostridia;D_3__Clostridiales;D_4__Family XI;D_5__Parvimonas	0.343035	ns
saliva DNA - stomach DNA	-0.00378856	0.00121712	81.4642	-3.11272	0.0296868	D_0__Bacteria;D_1__Firmicutes;D_2__Clostridia;D_3__Clostridiales;D_4__Family XI;D_5__Parvimonas	0.238368	ns
duodenum cDNA - saliva cDNA	0.00154319	0.000590523	83.2253	2.61326	0.10546	D_0__Bacteria;D_1__Firmicutes;D_2__Clostridia;D_3__Clostridiales;D_4__Family XIII;D_5__Mogibacterium	0.517816	ns
duodenum cDNA - stomach cDNA	-0.000941773	0.000603553	82.2635	-1.56038	0.626596	D_0__Bacteria;D_1__Firmicutes;D_2__Clostridia;D_3__Clostridiales;D_4__Family XIII;D_5__Mogibacterium	1	ns
duodenum cDNA - duodenum DNA	6.29775e-05	0.00058953	81.4121	0.106827	0.999998	D_0__Bacteria;D_1__Firmicutes;D_2__Clostridia;D_3__Clostridiales;D_4__Family XIII;D_5__Mogibacterium	1	ns
duodenum cDNA - saliva DNA	-0.000540044	0.000572914	82.5773	-0.942627	0.934125	D_0__Bacteria;D_1__Firmicutes;D_2__Clostridia;D_3__Clostridiales;D_4__Family XIII;D_5__Mogibacterium	1	ns
duodenum cDNA - stomach DNA	-0.000193897	0.000577359	81.9675	-0.335835	0.999414	D_0__Bacteria;D_1__Firmicutes;D_2__Clostridia;D_3__Clostridiales;D_4__Family XIII;D_5__Mogibacterium	1	ns
saliva cDNA - stomach cDNA	-0.00248496	0.00058993	83.041	-4.21229	0.000879492	D_0__Bacteria;D_1__Firmicutes;D_2__Clostridia;D_3__Clostridiales;D_4__Family XIII;D_5__Mogibacterium	0.0146403	*
saliva cDNA - duodenum DNA	-0.00148021	0.000579418	82.9113	-2.55465	0.120526	D_0__Bacteria;D_1__Firmicutes;D_2__Clostridia;D_3__Clostridiales;D_4__Family XIII;D_5__Mogibacterium	0.559585	ns
saliva cDNA - saliva DNA	-0.00208323	0.000550681	81.5068	-3.78301	0.00387196	D_0__Bacteria;D_1__Firmicutes;D_2__Clostridia;D_3__Clostridiales;D_4__Family XIII;D_5__Mogibacterium	0.04748	*
saliva cDNA - stomach DNA	-0.00173708	0.000560099	82.2789	-3.10139	0.0305608	D_0__Bacteria;D_1__Firmicutes;D_2__Clostridia;D_3__Clostridiales;D_4__Family XIII;D_5__Mogibacterium	0.239744	ns
stomach cDNA - duodenum DNA	0.00100475	0.000596189	82.548	1.68529	0.545315	D_0__Bacteria;D_1__Firmicutes;D_2__Clostridia;D_3__Clostridiales;D_4__Family XIII;D_5__Mogibacterium	1	ns
stomach cDNA - saliva DNA	0.000401729	0.000572451	82.4291	0.701769	0.981237	D_0__Bacteria;D_1__Firmicutes;D_2__Clostridia;D_3__Clostridiales;D_4__Family XIII;D_5__Mogibacterium	1	ns
stomach cDNA - stomach DNA	0.000747876	0.000576901	81.8212	1.29637	0.786193	D_0__Bacteria;D_1__Firmicutes;D_2__Clostridia;D_3__Clostridiales;D_4__Family XIII;D_5__Mogibacterium	1	ns
duodenum DNA - saliva DNA	-0.000603022	0.000561925	82.3079	-1.07314	0.890638	D_0__Bacteria;D_1__Firmicutes;D_2__Clostridia;D_3__Clostridiales;D_4__Family XIII;D_5__Mogibacterium	1	ns
duodenum DNA - stomach DNA	-0.000256875	0.000566463	81.6808	-0.453472	0.997509	D_0__Bacteria;D_1__Firmicutes;D_2__Clostridia;D_3__Clostridiales;D_4__Family XIII;D_5__Mogibacterium	1	ns
saliva DNA - stomach DNA	0.000346147	0.000542785	81.7533	0.637724	0.98779	D_0__Bacteria;D_1__Firmicutes;D_2__Clostridia;D_3__Clostridiales;D_4__Family XIII;D_5__Mogibacterium	1	ns
duodenum cDNA - saliva cDNA	0.000428971	0.000224337	83.2878	1.91217	0.402157	D_0__Bacteria;D_1__Firmicutes;D_2__Clostridia;D_3__Clostridiales;D_4__Family XIII;D_5__[Eubacterium] brachy group	1	ns
duodenum cDNA - stomach cDNA	-0.000132347	0.00022931	82.307	-0.577151	0.992271	D_0__Bacteria;D_1__Firmicutes;D_2__Clostridia;D_3__Clostridiales;D_4__Family XIII;D_5__[Eubacterium] brachy group	1	ns
duodenum cDNA - duodenum DNA	-0.000198534	0.000223999	81.4276	-0.886315	0.948767	D_0__Bacteria;D_1__Firmicutes;D_2__Clostridia;D_3__Clostridiales;D_4__Family XIII;D_5__[Eubacterium] brachy group	1	ns
duodenum cDNA - saliva DNA	0.000225925	0.000217661	82.6207	1.03797	0.903687	D_0__Bacteria;D_1__Firmicutes;D_2__Clostridia;D_3__Clostridiales;D_4__Family XIII;D_5__[Eubacterium] brachy group	1	ns
duodenum cDNA - stomach DNA	-0.000434951	0.000219363	82.0006	-1.98279	0.361038	D_0__Bacteria;D_1__Firmicutes;D_2__Clostridia;D_3__Clostridiales;D_4__Family XIII;D_5__[Eubacterium] brachy group	1	ns
saliva cDNA - stomach cDNA	-0.000561318	0.000224116	83.0997	-2.50458	0.134628	D_0__Bacteria;D_1__Firmicutes;D_2__Clostridia;D_3__Clostridiales;D_4__Family XIII;D_5__[Eubacterium] brachy group	0.597196	ns
saliva cDNA - duodenum DNA	-0.000627505	0.000220124	82.9635	-2.85068	0.0593537	D_0__Bacteria;D_1__Firmicutes;D_2__Clostridia;D_3__Clostridiales;D_4__Family XIII;D_5__[Eubacterium] brachy group	0.37144	ns
saliva cDNA - saliva DNA	-0.000203046	0.000209236	81.5266	-0.970414	0.925976	D_0__Bacteria;D_1__Firmicutes;D_2__Clostridia;D_3__Clostridiales;D_4__Family XIII;D_5__[Eubacterium] brachy group	1	ns
saliva cDNA - stomach DNA	-0.000863922	0.000212797	82.311	-4.05984	0.00151204	D_0__Bacteria;D_1__Firmicutes;D_2__Clostridia;D_3__Clostridiales;D_4__Family XIII;D_5__[Eubacterium] brachy group	0.0212777	*
stomach cDNA - duodenum DNA	-6.61873e-05	0.000226506	82.6002	-0.29221	0.999703	D_0__Bacteria;D_1__Firmicutes;D_2__Clostridia;D_3__Clostridiales;D_4__Family XIII;D_5__[Eubacterium] brachy group	1	ns
stomach cDNA - saliva DNA	0.000358271	0.000217488	82.4693	1.64732	0.570074	D_0__Bacteria;D_1__Firmicutes;D_2__Clostridia;D_3__Clostridiales;D_4__Family XIII;D_5__[Eubacterium] brachy group	1	ns
stomach cDNA - stomach DNA	-0.000302605	0.000219193	81.8513	-1.38054	0.738453	D_0__Bacteria;D_1__Firmicutes;D_2__Clostridia;D_3__Clostridiales;D_4__Family XIII;D_5__[Eubacterium] brachy group	1	ns
duodenum DNA - saliva DNA	0.000424459	0.000213491	82.3422	1.98819	0.357937	D_0__Bacteria;D_1__Firmicutes;D_2__Clostridia;D_3__Clostridiales;D_4__Family XIII;D_5__[Eubacterium] brachy group	1	ns
duodenum DNA - stomach DNA	-0.000236417	0.000215229	81.7046	-1.09845	0.880637	D_0__Bacteria;D_1__Firmicutes;D_2__Clostridia;D_3__Clostridiales;D_4__Family XIII;D_5__[Eubacterium] brachy group	1	ns
saliva DNA - stomach DNA	-0.000660876	0.000206229	81.7697	-3.20458	0.0229071	D_0__Bacteria;D_1__Firmicutes;D_2__Clostridia;D_3__Clostridiales;D_4__Family XIII;D_5__[Eubacterium] brachy group	0.196656	ns
duodenum cDNA - saliva cDNA	0.00215207	0.00107542	84.0523	2.00114	0.350452	D_0__Bacteria;D_1__Firmicutes;D_2__Clostridia;D_3__Clostridiales;D_4__Family XIII;D_5__[Eubacterium] nodatum group	1	ns
duodenum cDNA - stomach cDNA	-0.00197231	0.00110063	82.8714	-1.79198	0.476514	D_0__Bacteria;D_1__Firmicutes;D_2__Clostridia;D_3__Clostridiales;D_4__Family XIII;D_5__[Eubacterium] nodatum group	1	ns
duodenum cDNA - duodenum DNA	0.00110956	0.00107622	81.6339	1.03098	0.906144	D_0__Bacteria;D_1__Firmicutes;D_2__Clostridia;D_3__Clostridiales;D_4__Family XIII;D_5__[Eubacterium] nodatum group	1	ns
duodenum cDNA - saliva DNA	0.000361358	0.00104424	83.1462	0.34605	0.999323	D_0__Bacteria;D_1__Firmicutes;D_2__Clostridia;D_3__Clostridiales;D_4__Family XIII;D_5__[Eubacterium] nodatum group	1	ns
duodenum cDNA - stomach DNA	0.00101867	0.00105325	82.429	0.96717	0.926971	D_0__Bacteria;D_1__Firmicutes;D_2__Clostridia;D_3__Clostridiales;D_4__Family XIII;D_5__[Eubacterium] nodatum group	1	ns
saliva cDNA - stomach cDNA	-0.00412437	0.00107464	83.8293	-3.83793	0.00318061	D_0__Bacteria;D_1__Firmicutes;D_2__Clostridia;D_3__Clostridiales;D_4__Family XIII;D_5__[Eubacterium] nodatum group	0.0405751	*
saliva cDNA - duodenum DNA	-0.00104251	0.00105562	83.5969	-0.987573	0.920686	D_0__Bacteria;D_1__Firmicutes;D_2__Clostridia;D_3__Clostridiales;D_4__Family XIII;D_5__[Eubacterium] nodatum group	1	ns
saliva cDNA - saliva DNA	-0.00179071	0.0010052	81.7957	-1.78145	0.483284	D_0__Bacteria;D_1__Firmicutes;D_2__Clostridia;D_3__Clostridiales;D_4__Family XIII;D_5__[Eubacterium] nodatum group	1	ns
saliva cDNA - stomach DNA	-0.0011334	0.00102127	82.6919	-1.10979	0.876013	D_0__Bacteria;D_1__Firmicutes;D_2__Clostridia;D_3__Clostridiales;D_4__Family XIII;D_5__[Eubacterium] nodatum group	1	ns
stomach cDNA - duodenum DNA	0.00308187	0.0010868	83.2714	2.83574	0.0616073	D_0__Bacteria;D_1__Firmicutes;D_2__Clostridia;D_3__Clostridiales;D_4__Family XIII;D_5__[Eubacterium] nodatum group	0.372103	ns
stomach cDNA - saliva DNA	0.00233366	0.00104362	82.9655	2.23612	0.232713	D_0__Bacteria;D_1__Firmicutes;D_2__Clostridia;D_3__Clostridiales;D_4__Family XIII;D_5__[Eubacterium] nodatum group	0.829382	ns
stomach cDNA - stomach DNA	0.00299098	0.00105264	82.2506	2.84141	0.0608496	D_0__Bacteria;D_1__Firmicutes;D_2__Clostridia;D_3__Clostridiales;D_4__Family XIII;D_5__[Eubacterium] nodatum group	0.372103	ns
duodenum DNA - saliva DNA	-0.000748203	0.00102456	82.7514	-0.730269	0.977627	D_0__Bacteria;D_1__Firmicutes;D_2__Clostridia;D_3__Clostridiales;D_4__Family XIII;D_5__[Eubacterium] nodatum group	1	ns
duodenum DNA - stomach DNA	-9.08921e-05	0.00103375	82.0148	-0.0879248	0.999999	D_0__Bacteria;D_1__Firmicutes;D_2__Clostridia;D_3__Clostridiales;D_4__Family XIII;D_5__[Eubacterium] nodatum group	1	ns
saliva DNA - stomach DNA	0.000657311	0.000990367	81.9531	0.663705	0.985377	D_0__Bacteria;D_1__Firmicutes;D_2__Clostridia;D_3__Clostridiales;D_4__Family XIII;D_5__[Eubacterium] nodatum group	1	ns
duodenum cDNA - saliva cDNA	0.000382559	0.00021894	82.0463	1.74732	0.505138	D_0__Bacteria;D_1__Firmicutes;D_2__Clostridia;D_3__Clostridiales;D_4__Lachnospiraceae;D_5__Butyrivibrio 2	1	ns
duodenum cDNA - stomach cDNA	-7.08154e-06	0.000223366	81.5247	-0.0317037	1	D_0__Bacteria;D_1__Firmicutes;D_2__Clostridia;D_3__Clostridiales;D_4__Lachnospiraceae;D_5__Butyrivibrio 2	1	ns
duodenum cDNA - duodenum DNA	0.000157748	0.000217908	81.1595	0.723922	0.978459	D_0__Bacteria;D_1__Firmicutes;D_2__Clostridia;D_3__Clostridiales;D_4__Lachnospiraceae;D_5__Butyrivibrio 2	1	ns
duodenum cDNA - saliva DNA	0.000356392	0.000212196	81.7497	1.67954	0.549094	D_0__Bacteria;D_1__Firmicutes;D_2__Clostridia;D_3__Clostridiales;D_4__Lachnospiraceae;D_5__Butyrivibrio 2	1	ns
duodenum cDNA - stomach DNA	0.000294935	0.000213584	81.4017	1.38089	0.738247	D_0__Bacteria;D_1__Firmicutes;D_2__Clostridia;D_3__Clostridiales;D_4__Lachnospiraceae;D_5__Butyrivibrio 2	1	ns
saliva cDNA - stomach cDNA	-0.000389641	0.000218647	81.9518	-1.78205	0.48289	D_0__Bacteria;D_1__Firmicutes;D_2__Clostridia;D_3__Clostridiales;D_4__Lachnospiraceae;D_5__Butyrivibrio 2	1	ns
saliva cDNA - duodenum DNA	-0.000224811	0.000214725	81.9127	-1.04697	0.900428	D_0__Bacteria;D_1__Firmicutes;D_2__Clostridia;D_3__Clostridiales;D_4__Lachnospiraceae;D_5__Butyrivibrio 2	1	ns
saliva cDNA - saliva DNA	-2.61672e-05	0.000203569	81.1926	-0.128542	0.999995	D_0__Bacteria;D_1__Firmicutes;D_2__Clostridia;D_3__Clostridiales;D_4__Lachnospiraceae;D_5__Butyrivibrio 2	1	ns
saliva cDNA - stomach DNA	-8.76242e-05	0.000207371	81.6389	-0.422547	0.998222	D_0__Bacteria;D_1__Firmicutes;D_2__Clostridia;D_3__Clostridiales;D_4__Lachnospiraceae;D_5__Butyrivibrio 2	1	ns
stomach cDNA - duodenum DNA	0.00016483	0.000220737	81.6515	0.746725	0.97532	D_0__Bacteria;D_1__Firmicutes;D_2__Clostridia;D_3__Clostridiales;D_4__Lachnospiraceae;D_5__Butyrivibrio 2	1	ns
stomach cDNA - saliva DNA	0.000363474	0.000211968	81.6744	1.71475	0.526207	D_0__Bacteria;D_1__Firmicutes;D_2__Clostridia;D_3__Clostridiales;D_4__Lachnospiraceae;D_5__Butyrivibrio 2	1	ns
stomach cDNA - stomach DNA	0.000302017	0.000213359	81.3276	1.41553	0.717572	D_0__Bacteria;D_1__Firmicutes;D_2__Clostridia;D_3__Clostridiales;D_4__Lachnospiraceae;D_5__Butyrivibrio 2	1	ns
duodenum DNA - saliva DNA	0.000198644	0.000208046	81.6364	0.954808	0.93062	D_0__Bacteria;D_1__Firmicutes;D_2__Clostridia;D_3__Clostridiales;D_4__Lachnospiraceae;D_5__Butyrivibrio 2	1	ns
duodenum DNA - stomach DNA	0.000137187	0.000209466	81.2782	0.654938	0.986224	D_0__Bacteria;D_1__Firmicutes;D_2__Clostridia;D_3__Clostridiales;D_4__Lachnospiraceae;D_5__Butyrivibrio 2	1	ns
saliva DNA - stomach DNA	-6.1457e-05	0.000200796	81.3976	-0.306066	0.999628	D_0__Bacteria;D_1__Firmicutes;D_2__Clostridia;D_3__Clostridiales;D_4__Lachnospiraceae;D_5__Butyrivibrio 2	1	ns
duodenum cDNA - saliva cDNA	0.000627958	0.000530709	85.447	1.18324	0.843647	D_0__Bacteria;D_1__Firmicutes;D_2__Clostridia;D_3__Clostridiales;D_4__Lachnospiraceae;D_5__Catonella	1	ns
duodenum cDNA - stomach cDNA	8.173e-07	0.000544426	84.0473	0.00150122	1	D_0__Bacteria;D_1__Firmicutes;D_2__Clostridia;D_3__Clostridiales;D_4__Lachnospiraceae;D_5__Catonella	1	ns
duodenum cDNA - duodenum DNA	-0.000411269	0.000533595	82.0879	-0.770751	0.971674	D_0__Bacteria;D_1__Firmicutes;D_2__Clostridia;D_3__Clostridiales;D_4__Lachnospiraceae;D_5__Catonella	1	ns
duodenum cDNA - saliva DNA	-0.000778903	0.000516221	84.085	-1.50885	0.659592	D_0__Bacteria;D_1__Firmicutes;D_2__Clostridia;D_3__Clostridiales;D_4__Lachnospiraceae;D_5__Catonella	1	ns
duodenum cDNA - stomach DNA	-0.00143588	0.000521411	83.3045	-2.75384	0.0755138	D_0__Bacteria;D_1__Firmicutes;D_2__Clostridia;D_3__Clostridiales;D_4__Lachnospiraceae;D_5__Catonella	0.417006	ns
saliva cDNA - stomach cDNA	-0.000627141	0.000530596	85.2445	-1.18195	0.844247	D_0__Bacteria;D_1__Firmicutes;D_2__Clostridia;D_3__Clostridiales;D_4__Lachnospiraceae;D_5__Catonella	1	ns
saliva cDNA - duodenum DNA	-0.00103923	0.000521407	84.7413	-1.99312	0.354898	D_0__Bacteria;D_1__Firmicutes;D_2__Clostridia;D_3__Clostridiales;D_4__Lachnospiraceae;D_5__Catonella	1	ns
saliva cDNA - saliva DNA	-0.00140686	0.000498258	82.4308	-2.82356	0.0636266	D_0__Bacteria;D_1__Firmicutes;D_2__Clostridia;D_3__Clostridiales;D_4__Lachnospiraceae;D_5__Catonella	0.380922	ns
saliva cDNA - stomach DNA	-0.00206384	0.000505334	83.3733	-4.08411	0.00137763	D_0__Bacteria;D_1__Firmicutes;D_2__Clostridia;D_3__Clostridiales;D_4__Lachnospiraceae;D_5__Catonella	0.020005	*
stomach cDNA - duodenum DNA	-0.000412086	0.000537161	84.637	-0.767156	0.972265	D_0__Bacteria;D_1__Firmicutes;D_2__Clostridia;D_3__Clostridiales;D_4__Lachnospiraceae;D_5__Catonella	1	ns
stomach cDNA - saliva DNA	-0.00077972	0.000516131	83.9176	-1.5107	0.658419	D_0__Bacteria;D_1__Firmicutes;D_2__Clostridia;D_3__Clostridiales;D_4__Lachnospiraceae;D_5__Catonella	1	ns
stomach cDNA - stomach DNA	-0.0014367	0.000521322	83.1391	-2.75588	0.0751581	D_0__Bacteria;D_1__Firmicutes;D_2__Clostridia;D_3__Clostridiales;D_4__Lachnospiraceae;D_5__Catonella	0.417006	ns
duodenum DNA - saliva DNA	-0.000367634	0.000506877	83.4582	-0.725292	0.978296	D_0__Bacteria;D_1__Firmicutes;D_2__Clostridia;D_3__Clostridiales;D_4__Lachnospiraceae;D_5__Catonella	1	ns
duodenum DNA - stomach DNA	-0.00102462	0.000512163	82.6592	-2.00057	0.350922	D_0__Bacteria;D_1__Firmicutes;D_2__Clostridia;D_3__Clostridiales;D_4__Lachnospiraceae;D_5__Catonella	1	ns
saliva DNA - stomach DNA	-0.000656981	0.000490717	82.2333	-1.33882	0.762593	D_0__Bacteria;D_1__Firmicutes;D_2__Clostridia;D_3__Clostridiales;D_4__Lachnospiraceae;D_5__Catonella	1	ns
duodenum cDNA - saliva cDNA	0.000632298	0.000233679	81.7031	2.70584	0.0850342	D_0__Bacteria;D_1__Firmicutes;D_2__Clostridia;D_3__Clostridiales;D_4__Lachnospiraceae;D_5__Johnsonella	0.455183	ns
duodenum cDNA - stomach cDNA	0.000217926	0.000238286	81.339	0.914556	0.941715	D_0__Bacteria;D_1__Firmicutes;D_2__Clostridia;D_3__Clostridiales;D_4__Lachnospiraceae;D_5__Johnsonella	1	ns
duodenum cDNA - duodenum DNA	0.000167115	0.000232392	81.1005	0.719108	0.979084	D_0__Bacteria;D_1__Firmicutes;D_2__Clostridia;D_3__Clostridiales;D_4__Lachnospiraceae;D_5__Johnsonella	1	ns
duodenum cDNA - saliva DNA	0.000480441	0.000226423	81.5053	2.12188	0.286583	D_0__Bacteria;D_1__Firmicutes;D_2__Clostridia;D_3__Clostridiales;D_4__Lachnospiraceae;D_5__Johnsonella	0.944893	ns
duodenum cDNA - stomach DNA	-1.72849e-05	0.000227827	81.2594	-0.0758686	1	D_0__Bacteria;D_1__Firmicutes;D_2__Clostridia;D_3__Clostridiales;D_4__Lachnospiraceae;D_5__Johnsonella	1	ns
saliva cDNA - stomach cDNA	-0.000414372	0.000233346	81.6389	-1.77578	0.48691	D_0__Bacteria;D_1__Firmicutes;D_2__Clostridia;D_3__Clostridiales;D_4__Lachnospiraceae;D_5__Johnsonella	1	ns
saliva cDNA - duodenum DNA	-0.000465183	0.000229155	81.6162	-2.03	0.33473	D_0__Bacteria;D_1__Firmicutes;D_2__Clostridia;D_3__Clostridiales;D_4__Lachnospiraceae;D_5__Johnsonella	1	ns
saliva cDNA - saliva DNA	-0.000151857	0.000217105	81.121	-0.699462	0.981501	D_0__Bacteria;D_1__Firmicutes;D_2__Clostridia;D_3__Clostridiales;D_4__Lachnospiraceae;D_5__Johnsonella	1	ns
saliva cDNA - stomach DNA	-0.000649583	0.000221256	81.4374	-2.93588	0.0478072	D_0__Bacteria;D_1__Firmicutes;D_2__Clostridia;D_3__Clostridiales;D_4__Lachnospiraceae;D_5__Johnsonella	0.323054	ns
stomach cDNA - duodenum DNA	-5.08109e-05	0.000235506	81.4226	-0.215752	0.999933	D_0__Bacteria;D_1__Firmicutes;D_2__Clostridia;D_3__Clostridiales;D_4__Lachnospiraceae;D_5__Johnsonella	1	ns
stomach cDNA - saliva DNA	0.000262515	0.000226164	81.4543	1.16073	0.853944	D_0__Bacteria;D_1__Firmicutes;D_2__Clostridia;D_3__Clostridiales;D_4__Lachnospiraceae;D_5__Johnsonella	1	ns
stomach cDNA - stomach DNA	-0.000235211	0.000227572	81.2091	-1.03357	0.905226	D_0__Bacteria;D_1__Firmicutes;D_2__Clostridia;D_3__Clostridiales;D_4__Lachnospiraceae;D_5__Johnsonella	1	ns
duodenum DNA - saliva DNA	0.000313326	0.000221974	81.4318	1.41155	0.719977	D_0__Bacteria;D_1__Firmicutes;D_2__Clostridia;D_3__Clostridiales;D_4__Lachnospiraceae;D_5__Johnsonella	1	ns
duodenum DNA - stomach DNA	-0.0001844	0.000223411	81.1786	-0.825383	0.961987	D_0__Bacteria;D_1__Firmicutes;D_2__Clostridia;D_3__Clostridiales;D_4__Lachnospiraceae;D_5__Johnsonella	1	ns
saliva DNA - stomach DNA	-0.000497726	0.000214196	81.2759	-2.32369	0.196672	D_0__Bacteria;D_1__Firmicutes;D_2__Clostridia;D_3__Clostridiales;D_4__Lachnospiraceae;D_5__Johnsonella	0.756862	ns
duodenum cDNA - saliva cDNA	-0.00155081	0.000991257	82.1523	-1.56449	0.623944	D_0__Bacteria;D_1__Firmicutes;D_2__Clostridia;D_3__Clostridiales;D_4__Lachnospiraceae;D_5__Lachnoanaerobaculum	1	ns
duodenum cDNA - stomach cDNA	-0.00098852	0.00101145	81.5848	-0.977326	0.92386	D_0__Bacteria;D_1__Firmicutes;D_2__Clostridia;D_3__Clostridiales;D_4__Lachnospiraceae;D_5__Lachnoanaerobaculum	1	ns
duodenum cDNA - duodenum DNA	-0.00302464	0.000986833	81.1791	-3.06499	0.0338795	D_0__Bacteria;D_1__Firmicutes;D_2__Clostridia;D_3__Clostridiales;D_4__Lachnospiraceae;D_5__Lachnoanaerobaculum	0.255597	ns
duodenum cDNA - saliva DNA	-0.00410877	0.000960804	81.825	-4.27639	0.000707725	D_0__Bacteria;D_1__Firmicutes;D_2__Clostridia;D_3__Clostridiales;D_4__Lachnospiraceae;D_5__Lachnoanaerobaculum	0.0123852	*
duodenum cDNA - stomach DNA	-0.0033886	0.000967189	81.4478	-3.50356	0.00943567	D_0__Bacteria;D_1__Firmicutes;D_2__Clostridia;D_3__Clostridiales;D_4__Lachnospiraceae;D_5__Lachnoanaerobaculum	0.101415	ns
saliva cDNA - stomach cDNA	0.000562293	0.000989958	82.0488	0.567997	0.992821	D_0__Bacteria;D_1__Firmicutes;D_2__Clostridia;D_3__Clostridiales;D_4__Lachnospiraceae;D_5__Lachnoanaerobaculum	1	ns
saliva cDNA - duodenum DNA	-0.00147382	0.000972208	82.0038	-1.51595	0.655103	D_0__Bacteria;D_1__Firmicutes;D_2__Clostridia;D_3__Clostridiales;D_4__Lachnospiraceae;D_5__Lachnoanaerobaculum	1	ns
saliva cDNA - saliva DNA	-0.00255796	0.00092189	81.2165	-2.77469	0.0720071	D_0__Bacteria;D_1__Firmicutes;D_2__Clostridia;D_3__Clostridiales;D_4__Lachnospiraceae;D_5__Lachnoanaerobaculum	0.402826	ns
saliva cDNA - stomach DNA	-0.00183779	0.000938982	81.6997	-1.95722	0.375762	D_0__Bacteria;D_1__Firmicutes;D_2__Clostridia;D_3__Clostridiales;D_4__Lachnospiraceae;D_5__Lachnoanaerobaculum	1	ns
stomach cDNA - duodenum DNA	-0.00203612	0.000999512	81.7252	-2.03711	0.330838	D_0__Bacteria;D_1__Firmicutes;D_2__Clostridia;D_3__Clostridiales;D_4__Lachnospiraceae;D_5__Lachnoanaerobaculum	1	ns
stomach cDNA - saliva DNA	-0.00312025	0.000959792	81.7424	-3.25096	0.0200529	D_0__Bacteria;D_1__Firmicutes;D_2__Clostridia;D_3__Clostridiales;D_4__Lachnospiraceae;D_5__Lachnoanaerobaculum	0.176595	ns
stomach cDNA - stomach DNA	-0.00240008	0.000966191	81.3665	-2.48407	0.141027	D_0__Bacteria;D_1__Firmicutes;D_2__Clostridia;D_3__Clostridiales;D_4__Lachnospiraceae;D_5__Lachnoanaerobaculum	0.605351	ns
duodenum DNA - saliva DNA	-0.00108413	0.00094204	81.6988	-1.15084	0.858383	D_0__Bacteria;D_1__Firmicutes;D_2__Clostridia;D_3__Clostridiales;D_4__Lachnospiraceae;D_5__Lachnoanaerobaculum	1	ns
duodenum DNA - stomach DNA	-0.000363968	0.000948571	81.3106	-0.383702	0.998882	D_0__Bacteria;D_1__Firmicutes;D_2__Clostridia;D_3__Clostridiales;D_4__Lachnospiraceae;D_5__Lachnoanaerobaculum	1	ns
saliva DNA - stomach DNA	0.000720166	0.000909272	81.4334	0.792024	0.968133	D_0__Bacteria;D_1__Firmicutes;D_2__Clostridia;D_3__Clostridiales;D_4__Lachnospiraceae;D_5__Lachnoanaerobaculum	1	ns
duodenum cDNA - saliva cDNA	0.00171765	0.000956838	83.3735	1.79513	0.474476	D_0__Bacteria;D_1__Firmicutes;D_2__Clostridia;D_3__Clostridiales;D_4__Lachnospiraceae;D_5__Oribacterium	1	ns
duodenum cDNA - stomach cDNA	0.000278553	0.000978184	82.3672	0.284766	0.999739	D_0__Bacteria;D_1__Firmicutes;D_2__Clostridia;D_3__Clostridiales;D_4__Lachnospiraceae;D_5__Oribacterium	1	ns
duodenum cDNA - duodenum DNA	-0.00255145	0.000955628	81.4492	-2.66992	0.0926432	D_0__Bacteria;D_1__Firmicutes;D_2__Clostridia;D_3__Clostridiales;D_4__Lachnospiraceae;D_5__Oribacterium	0.473625	ns
duodenum cDNA - saliva DNA	-0.00381846	0.000928439	82.6799	-4.11277	0.00125366	D_0__Bacteria;D_1__Firmicutes;D_2__Clostridia;D_3__Clostridiales;D_4__Lachnospiraceae;D_5__Oribacterium	0.0186006	*
duodenum cDNA - stomach DNA	-0.00209341	0.000935787	82.0465	-2.23706	0.232428	D_0__Bacteria;D_1__Firmicutes;D_2__Clostridia;D_3__Clostridiales;D_4__Lachnospiraceae;D_5__Oribacterium	0.829382	ns
saliva cDNA - stomach cDNA	-0.0014391	0.000955923	83.1803	-1.50545	0.661762	D_0__Bacteria;D_1__Firmicutes;D_2__Clostridia;D_3__Clostridiales;D_4__Lachnospiraceae;D_5__Oribacterium	1	ns
saliva cDNA - duodenum DNA	-0.00426911	0.000938907	83.0349	-4.54689	0.000259242	D_0__Bacteria;D_1__Firmicutes;D_2__Clostridia;D_3__Clostridiales;D_4__Lachnospiraceae;D_5__Oribacterium	0.00536159	**
saliva cDNA - saliva DNA	-0.00553611	0.000892639	81.5542	-6.20196	3.23511e-07	D_0__Bacteria;D_1__Firmicutes;D_2__Clostridia;D_3__Clostridiales;D_4__Lachnospiraceae;D_5__Oribacterium	2.45329e-05	****
saliva cDNA - stomach DNA	-0.00381106	0.000907726	82.3545	-4.19848	0.000929641	D_0__Bacteria;D_1__Firmicutes;D_2__Clostridia;D_3__Clostridiales;D_4__Lachnospiraceae;D_5__Oribacterium	0.0149289	*
stomach cDNA - duodenum DNA	-0.00283001	0.000966189	82.6722	-2.92904	0.0485348	D_0__Bacteria;D_1__Firmicutes;D_2__Clostridia;D_3__Clostridiales;D_4__Lachnospiraceae;D_5__Oribacterium	0.326355	ns
stomach cDNA - saliva DNA	-0.00409701	0.000927723	82.5244	-4.4162	0.00042311	D_0__Bacteria;D_1__Firmicutes;D_2__Clostridia;D_3__Clostridiales;D_4__Lachnospiraceae;D_5__Oribacterium	0.00825064	**
stomach cDNA - stomach DNA	-0.00237197	0.00093508	81.893	-2.53665	0.125611	D_0__Bacteria;D_1__Firmicutes;D_2__Clostridia;D_3__Clostridiales;D_4__Lachnospiraceae;D_5__Oribacterium	0.577304	ns
duodenum DNA - saliva DNA	-0.001267	0.000910682	82.3889	-1.39127	0.73211	D_0__Bacteria;D_1__Firmicutes;D_2__Clostridia;D_3__Clostridiales;D_4__Lachnospiraceae;D_5__Oribacterium	1	ns
duodenum DNA - stomach DNA	0.000458041	0.000918182	81.7377	0.498857	0.996086	D_0__Bacteria;D_1__Firmicutes;D_2__Clostridia;D_3__Clostridiales;D_4__Lachnospiraceae;D_5__Oribacterium	1	ns
saliva DNA - stomach DNA	0.00172504	0.000879767	81.7918	1.9608	0.373677	D_0__Bacteria;D_1__Firmicutes;D_2__Clostridia;D_3__Clostridiales;D_4__Lachnospiraceae;D_5__Oribacterium	1	ns
duodenum cDNA - saliva cDNA	0.00162962	0.00109331	82.7456	1.49054	0.671201	D_0__Bacteria;D_1__Firmicutes;D_2__Clostridia;D_3__Clostridiales;D_4__Lachnospiraceae;D_5__Stomatobaculum	1	ns
duodenum cDNA - stomach cDNA	0.000693046	0.00111659	81.9443	0.620683	0.989207	D_0__Bacteria;D_1__Firmicutes;D_2__Clostridia;D_3__Clostridiales;D_4__Lachnospiraceae;D_5__Stomatobaculum	1	ns
duodenum cDNA - duodenum DNA	-0.00285933	0.00109005	81.3001	-2.62311	0.103355	D_0__Bacteria;D_1__Firmicutes;D_2__Clostridia;D_3__Clostridiales;D_4__Lachnospiraceae;D_5__Stomatobaculum	0.509313	ns
duodenum cDNA - saliva DNA	-0.00288208	0.00106024	82.2429	-2.71833	0.0824526	D_0__Bacteria;D_1__Firmicutes;D_2__Clostridia;D_3__Clostridiales;D_4__Lachnospiraceae;D_5__Stomatobaculum	0.444853	ns
duodenum cDNA - stomach DNA	-0.00319082	0.00106793	81.7234	-2.98785	0.0416533	D_0__Bacteria;D_1__Firmicutes;D_2__Clostridia;D_3__Clostridiales;D_4__Lachnospiraceae;D_5__Stomatobaculum	0.296129	ns
saliva cDNA - stomach cDNA	-0.00093657	0.00109205	82.5943	-0.857624	0.95534	D_0__Bacteria;D_1__Firmicutes;D_2__Clostridia;D_3__Clostridiales;D_4__Lachnospiraceae;D_5__Stomatobaculum	1	ns
saliva cDNA - duodenum DNA	-0.00448895	0.00107253	82.5085	-4.18538	0.000972409	D_0__Bacteria;D_1__Firmicutes;D_2__Clostridia;D_3__Clostridiales;D_4__Lachnospiraceae;D_5__Stomatobaculum	0.0152568	*
saliva cDNA - saliva DNA	-0.0045117	0.00101827	81.3658	-4.43076	0.000406404	D_0__Bacteria;D_1__Firmicutes;D_2__Clostridia;D_3__Clostridiales;D_4__Lachnospiraceae;D_5__Stomatobaculum	0.00803973	**
saliva cDNA - stomach DNA	-0.00482044	0.00103634	82.0275	-4.65139	0.000177286	D_0__Bacteria;D_1__Firmicutes;D_2__Clostridia;D_3__Clostridiales;D_4__Lachnospiraceae;D_5__Stomatobaculum	0.00417234	**
stomach cDNA - duodenum DNA	-0.00355238	0.00110317	82.1631	-3.22015	0.0218809	D_0__Bacteria;D_1__Firmicutes;D_2__Clostridia;D_3__Clostridiales;D_4__Lachnospiraceae;D_5__Stomatobaculum	0.189034	ns
stomach cDNA - saliva DNA	-0.00357513	0.00105926	82.1217	-3.37511	0.0138995	D_0__Bacteria;D_1__Firmicutes;D_2__Clostridia;D_3__Clostridiales;D_4__Lachnospiraceae;D_5__Stomatobaculum	0.139506	ns
stomach cDNA - stomach DNA	-0.00388387	0.00106697	81.6039	-3.64011	0.00614389	D_0__Bacteria;D_1__Firmicutes;D_2__Clostridia;D_3__Clostridiales;D_4__Lachnospiraceae;D_5__Stomatobaculum	0.070474	*
duodenum DNA - saliva DNA	-2.27484e-05	0.00103973	82.0405	-0.0218792	1	D_0__Bacteria;D_1__Firmicutes;D_2__Clostridia;D_3__Clostridiales;D_4__Lachnospiraceae;D_5__Stomatobaculum	1	ns
duodenum DNA - stomach DNA	-0.000331491	0.00104759	81.506	-0.316433	0.999562	D_0__Bacteria;D_1__Firmicutes;D_2__Clostridia;D_3__Clostridiales;D_4__Lachnospiraceae;D_5__Stomatobaculum	1	ns
saliva DNA - stomach DNA	-0.000308743	0.00100395	81.6197	-0.307527	0.999619	D_0__Bacteria;D_1__Firmicutes;D_2__Clostridia;D_3__Clostridiales;D_4__Lachnospiraceae;D_5__Stomatobaculum	1	ns
duodenum cDNA - saliva cDNA	-0.000169233	0.000442292	82.4217	-0.382628	0.998898	D_0__Bacteria;D_1__Firmicutes;D_2__Clostridia;D_3__Clostridiales;D_4__Lachnospiraceae;__	1	ns
duodenum cDNA - stomach cDNA	-0.000118356	0.000451485	81.7431	-0.262149	0.999826	D_0__Bacteria;D_1__Firmicutes;D_2__Clostridia;D_3__Clostridiales;D_4__Lachnospiraceae;__	1	ns
duodenum cDNA - duodenum DNA	-6.72226e-05	0.00044061	81.2316	-0.152567	0.999988	D_0__Bacteria;D_1__Firmicutes;D_2__Clostridia;D_3__Clostridiales;D_4__Lachnospiraceae;__	1	ns
duodenum cDNA - saliva DNA	0.000103362	0.000428797	82.0153	0.241051	0.999885	D_0__Bacteria;D_1__Firmicutes;D_2__Clostridia;D_3__Clostridiales;D_4__Lachnospiraceae;__	1	ns
duodenum cDNA - stomach DNA	-0.000259246	0.000431764	81.5692	-0.600434	0.990725	D_0__Bacteria;D_1__Firmicutes;D_2__Clostridia;D_3__Clostridiales;D_4__Lachnospiraceae;__	1	ns
saliva cDNA - stomach cDNA	5.08772e-05	0.000441744	82.2957	0.115174	0.999997	D_0__Bacteria;D_1__Firmicutes;D_2__Clostridia;D_3__Clostridiales;D_4__Lachnospiraceae;__	1	ns
saliva cDNA - duodenum DNA	0.000102011	0.000433833	82.2339	0.235138	0.999898	D_0__Bacteria;D_1__Firmicutes;D_2__Clostridia;D_3__Clostridiales;D_4__Lachnospiraceae;__	1	ns
saliva cDNA - saliva DNA	0.000272595	0.000411605	81.2809	0.662275	0.985514	D_0__Bacteria;D_1__Firmicutes;D_2__Clostridia;D_3__Clostridiales;D_4__Lachnospiraceae;__	1	ns
saliva cDNA - stomach DNA	-9.00124e-05	0.000419089	81.851	-0.214781	0.999935	D_0__Bacteria;D_1__Firmicutes;D_2__Clostridia;D_3__Clostridiales;D_4__Lachnospiraceae;__	1	ns
stomach cDNA - duodenum DNA	5.11336e-05	0.000446113	81.9187	0.11462	0.999997	D_0__Bacteria;D_1__Firmicutes;D_2__Clostridia;D_3__Clostridiales;D_4__Lachnospiraceae;__	1	ns
stomach cDNA - saliva DNA	0.000221718	0.00042837	81.9146	0.517586	0.995345	D_0__Bacteria;D_1__Firmicutes;D_2__Clostridia;D_3__Clostridiales;D_4__Lachnospiraceae;__	1	ns
stomach cDNA - stomach DNA	-0.00014089	0.000431343	81.47	-0.32663	0.999488	D_0__Bacteria;D_1__Firmicutes;D_2__Clostridia;D_3__Clostridiales;D_4__Lachnospiraceae;__	1	ns
duodenum DNA - saliva DNA	0.000170584	0.000420457	81.8554	0.405712	0.998538	D_0__Bacteria;D_1__Firmicutes;D_2__Clostridia;D_3__Clostridiales;D_4__Lachnospiraceae;__	1	ns
duodenum DNA - stomach DNA	-0.000192023	0.00042349	81.3964	-0.45343	0.99751	D_0__Bacteria;D_1__Firmicutes;D_2__Clostridia;D_3__Clostridiales;D_4__Lachnospiraceae;__	1	ns
saliva DNA - stomach DNA	-0.000362608	0.000405901	81.521	-0.89334	0.94707	D_0__Bacteria;D_1__Firmicutes;D_2__Clostridia;D_3__Clostridiales;D_4__Lachnospiraceae;__	1	ns
duodenum cDNA - saliva cDNA	0.000401986	0.000350285	82.9807	1.1476	0.859843	D_0__Bacteria;D_1__Firmicutes;D_2__Clostridia;D_3__Clostridiales;D_4__Peptococcaceae;D_5__Peptococcus	1	ns
duodenum cDNA - stomach cDNA	-0.000259023	0.000357875	82.0975	-0.723781	0.978485	D_0__Bacteria;D_1__Firmicutes;D_2__Clostridia;D_3__Clostridiales;D_4__Peptococcaceae;D_5__Peptococcus	1	ns
duodenum cDNA - duodenum DNA	0.000143805	0.000349462	81.3534	0.411504	0.998434	D_0__Bacteria;D_1__Firmicutes;D_2__Clostridia;D_3__Clostridiales;D_4__Peptococcaceae;D_5__Peptococcus	1	ns
duodenum cDNA - saliva DNA	0.000143659	0.000339763	82.4072	0.422821	0.998217	D_0__Bacteria;D_1__Firmicutes;D_2__Clostridia;D_3__Clostridiales;D_4__Peptococcaceae;D_5__Peptococcus	1	ns
duodenum cDNA - stomach DNA	-0.000185749	0.000342311	81.8407	-0.542632	0.994194	D_0__Bacteria;D_1__Firmicutes;D_2__Clostridia;D_3__Clostridiales;D_4__Peptococcaceae;D_5__Peptococcus	1	ns
saliva cDNA - stomach cDNA	-0.000661009	0.000349907	82.8124	-1.8891	0.416105	D_0__Bacteria;D_1__Firmicutes;D_2__Clostridia;D_3__Clostridiales;D_4__Peptococcaceae;D_5__Peptococcus	1	ns
saliva cDNA - duodenum DNA	-0.000258181	0.000343662	82.7064	-0.751265	0.974666	D_0__Bacteria;D_1__Firmicutes;D_2__Clostridia;D_3__Clostridiales;D_4__Peptococcaceae;D_5__Peptococcus	1	ns
saliva cDNA - saliva DNA	-0.000258327	0.000326441	81.4326	-0.791345	0.96825	D_0__Bacteria;D_1__Firmicutes;D_2__Clostridia;D_3__Clostridiales;D_4__Peptococcaceae;D_5__Peptococcus	1	ns
saliva cDNA - stomach DNA	-0.000587735	0.000332132	82.152	-1.76958	0.490839	D_0__Bacteria;D_1__Firmicutes;D_2__Clostridia;D_3__Clostridiales;D_4__Peptococcaceae;D_5__Peptococcus	1	ns
stomach cDNA - duodenum DNA	0.000402828	0.000353544	82.3484	1.1394	0.863431	D_0__Bacteria;D_1__Firmicutes;D_2__Clostridia;D_3__Clostridiales;D_4__Peptococcaceae;D_5__Peptococcus	1	ns
stomach cDNA - saliva DNA	0.000402682	0.000339468	82.2722	1.18622	0.842198	D_0__Bacteria;D_1__Firmicutes;D_2__Clostridia;D_3__Clostridiales;D_4__Peptococcaceae;D_5__Peptococcus	1	ns
stomach cDNA - stomach DNA	7.32744e-05	0.00034202	81.7075	0.21424	0.999936	D_0__Bacteria;D_1__Firmicutes;D_2__Clostridia;D_3__Clostridiales;D_4__Peptococcaceae;D_5__Peptococcus	1	ns
duodenum DNA - saliva DNA	-1.46003e-07	0.000333216	82.1725	-0.000438164	1	D_0__Bacteria;D_1__Firmicutes;D_2__Clostridia;D_3__Clostridiales;D_4__Peptococcaceae;D_5__Peptococcus	1	ns
duodenum DNA - stomach DNA	-0.000329554	0.000335819	81.5898	-0.981345	0.922612	D_0__Bacteria;D_1__Firmicutes;D_2__Clostridia;D_3__Clostridiales;D_4__Peptococcaceae;D_5__Peptococcus	1	ns
saliva DNA - stomach DNA	-0.000329408	0.000321806	81.687	-1.02362	0.90871	D_0__Bacteria;D_1__Firmicutes;D_2__Clostridia;D_3__Clostridiales;D_4__Peptococcaceae;D_5__Peptococcus	1	ns
duodenum cDNA - saliva cDNA	0.000481033	0.000368363	84.926	1.30587	0.781034	D_0__Bacteria;D_1__Firmicutes;D_2__Clostridia;D_3__Clostridiales;D_4__Peptostreptococcaceae;D_5__Filifactor	1	ns
duodenum cDNA - stomach cDNA	0.000199601	0.00037755	83.5873	0.528674	0.994863	D_0__Bacteria;D_1__Firmicutes;D_2__Clostridia;D_3__Clostridiales;D_4__Peptostreptococcaceae;D_5__Filifactor	1	ns
duodenum cDNA - duodenum DNA	-0.000638964	0.000369684	81.9066	-1.72841	0.517354	D_0__Bacteria;D_1__Firmicutes;D_2__Clostridia;D_3__Clostridiales;D_4__Peptostreptococcaceae;D_5__Filifactor	1	ns
duodenum cDNA - saliva DNA	0.000353883	0.000358054	83.7371	0.98835	0.920442	D_0__Bacteria;D_1__Firmicutes;D_2__Clostridia;D_3__Clostridiales;D_4__Peptostreptococcaceae;D_5__Filifactor	1	ns
duodenum cDNA - stomach DNA	-0.000122931	0.000361468	82.9651	-0.340088	0.999378	D_0__Bacteria;D_1__Firmicutes;D_2__Clostridia;D_3__Clostridiales;D_4__Peptostreptococcaceae;D_5__Filifactor	1	ns
saliva cDNA - stomach cDNA	-0.000281432	0.000368212	84.6999	-0.764321	0.972708	D_0__Bacteria;D_1__Firmicutes;D_2__Clostridia;D_3__Clostridiales;D_4__Peptostreptococcaceae;D_5__Filifactor	1	ns
saliva cDNA - duodenum DNA	-0.00112	0.000361773	84.314	-3.09586	0.0308574	D_0__Bacteria;D_1__Firmicutes;D_2__Clostridia;D_3__Clostridiales;D_4__Peptostreptococcaceae;D_5__Filifactor	0.240687	ns
saliva cDNA - saliva DNA	-0.00012715	0.00034524	82.1698	-0.368294	0.999083	D_0__Bacteria;D_1__Firmicutes;D_2__Clostridia;D_3__Clostridiales;D_4__Peptostreptococcaceae;D_5__Filifactor	1	ns
saliva cDNA - stomach DNA	-0.000603964	0.000350366	83.1161	-1.72381	0.520267	D_0__Bacteria;D_1__Firmicutes;D_2__Clostridia;D_3__Clostridiales;D_4__Peptostreptococcaceae;D_5__Filifactor	1	ns
stomach cDNA - duodenum DNA	-0.000838565	0.00037263	84.1081	-2.25039	0.226356	D_0__Bacteria;D_1__Firmicutes;D_2__Clostridia;D_3__Clostridiales;D_4__Peptostreptococcaceae;D_5__Filifactor	0.819566	ns
stomach cDNA - saliva DNA	0.000154282	0.000357935	83.5517	0.431035	0.998046	D_0__Bacteria;D_1__Firmicutes;D_2__Clostridia;D_3__Clostridiales;D_4__Peptostreptococcaceae;D_5__Filifactor	1	ns
stomach cDNA - stomach DNA	-0.000322532	0.000361349	82.7819	-0.892577	0.947274	D_0__Bacteria;D_1__Firmicutes;D_2__Clostridia;D_3__Clostridiales;D_4__Peptostreptococcaceae;D_5__Filifactor	1	ns
duodenum DNA - saliva DNA	0.000992847	0.000351463	83.1991	2.8249	0.0633226	D_0__Bacteria;D_1__Firmicutes;D_2__Clostridia;D_3__Clostridiales;D_4__Peptostreptococcaceae;D_5__Filifactor	0.380772	ns
duodenum DNA - stomach DNA	0.000516033	0.000354941	82.4076	1.45386	0.694125	D_0__Bacteria;D_1__Firmicutes;D_2__Clostridia;D_3__Clostridiales;D_4__Peptostreptococcaceae;D_5__Filifactor	1	ns
saliva DNA - stomach DNA	-0.000476814	0.000340043	82.1335	-1.40221	0.725583	D_0__Bacteria;D_1__Firmicutes;D_2__Clostridia;D_3__Clostridiales;D_4__Peptostreptococcaceae;D_5__Filifactor	1	ns
duodenum cDNA - saliva cDNA	0.00429133	0.00153929	83.0155	2.78786	0.0694802	D_0__Bacteria;D_1__Firmicutes;D_2__Clostridia;D_3__Clostridiales;D_4__Peptostreptococcaceae;D_5__Peptostreptococcus	0.395169	ns
duodenum cDNA - stomach cDNA	0.000454221	0.00157273	82.1208	0.28881	0.99972	D_0__Bacteria;D_1__Firmicutes;D_2__Clostridia;D_3__Clostridiales;D_4__Peptostreptococcaceae;D_5__Peptostreptococcus	1	ns
duodenum cDNA - duodenum DNA	0.00104737	0.00153582	81.3616	0.68196	0.983479	D_0__Bacteria;D_1__Firmicutes;D_2__Clostridia;D_3__Clostridiales;D_4__Peptostreptococcaceae;D_5__Peptostreptococcus	1	ns
duodenum cDNA - saliva DNA	0.00142688	0.0014931	82.4315	0.955647	0.930388	D_0__Bacteria;D_1__Firmicutes;D_2__Clostridia;D_3__Clostridiales;D_4__Peptostreptococcaceae;D_5__Peptostreptococcus	1	ns
duodenum cDNA - stomach DNA	3.88122e-05	0.00150435	81.8584	0.0257999	1	D_0__Bacteria;D_1__Firmicutes;D_2__Clostridia;D_3__Clostridiales;D_4__Peptostreptococcaceae;D_5__Peptostreptococcus	1	ns
saliva cDNA - stomach cDNA	-0.00383711	0.00153765	82.8448	-2.49544	0.137377	D_0__Bacteria;D_1__Firmicutes;D_2__Clostridia;D_3__Clostridiales;D_4__Peptostreptococcaceae;D_5__Peptostreptococcus	0.597196	ns
saliva cDNA - duodenum DNA	-0.00324397	0.00151021	82.7357	-2.14803	0.273515	D_0__Bacteria;D_1__Firmicutes;D_2__Clostridia;D_3__Clostridiales;D_4__Peptostreptococcaceae;D_5__Peptostreptococcus	0.924129	ns
saliva cDNA - saliva DNA	-0.00286446	0.00143464	81.4428	-1.99664	0.353261	D_0__Bacteria;D_1__Firmicutes;D_2__Clostridia;D_3__Clostridiales;D_4__Peptostreptococcaceae;D_5__Peptostreptococcus	1	ns
saliva cDNA - stomach DNA	-0.00425252	0.00145958	82.1703	-2.91352	0.0505929	D_0__Bacteria;D_1__Firmicutes;D_2__Clostridia;D_3__Clostridiales;D_4__Peptostreptococcaceae;D_5__Peptostreptococcus	0.33362	ns
stomach cDNA - duodenum DNA	0.000593145	0.00155368	82.3764	0.381769	0.99891	D_0__Bacteria;D_1__Firmicutes;D_2__Clostridia;D_3__Clostridiales;D_4__Peptostreptococcaceae;D_5__Peptostreptococcus	1	ns
stomach cDNA - saliva DNA	0.000972656	0.00149182	82.2945	0.651994	0.986506	D_0__Bacteria;D_1__Firmicutes;D_2__Clostridia;D_3__Clostridiales;D_4__Peptostreptococcaceae;D_5__Peptostreptococcus	1	ns
stomach cDNA - stomach DNA	-0.000415409	0.00150309	81.7234	-0.276371	0.999774	D_0__Bacteria;D_1__Firmicutes;D_2__Clostridia;D_3__Clostridiales;D_4__Peptostreptococcaceae;D_5__Peptostreptococcus	1	ns
duodenum DNA - saliva DNA	0.00037951	0.00146435	82.1919	0.259167	0.999835	D_0__Bacteria;D_1__Firmicutes;D_2__Clostridia;D_3__Clostridiales;D_4__Peptostreptococcaceae;D_5__Peptostreptococcus	1	ns
duodenum DNA - stomach DNA	-0.00100855	0.00147584	81.6025	-0.683376	0.983327	D_0__Bacteria;D_1__Firmicutes;D_2__Clostridia;D_3__Clostridiales;D_4__Peptostreptococcaceae;D_5__Peptostreptococcus	1	ns
saliva DNA - stomach DNA	-0.00138806	0.00141424	81.6966	-0.98149	0.922569	D_0__Bacteria;D_1__Firmicutes;D_2__Clostridia;D_3__Clostridiales;D_4__Peptostreptococcaceae;D_5__Peptostreptococcus	1	ns
duodenum cDNA - saliva cDNA	0.000132418	0.000463786	84.2533	0.285515	0.999735	D_0__Bacteria;D_1__Firmicutes;D_2__Clostridia;D_3__Clostridiales;D_4__Ruminococcaceae;D_5__Ruminococcaceae UCG-014	1	ns
duodenum cDNA - stomach cDNA	-6.70475e-05	0.000474817	83.0297	-0.141207	0.999992	D_0__Bacteria;D_1__Firmicutes;D_2__Clostridia;D_3__Clostridiales;D_4__Ruminococcaceae;D_5__Ruminococcaceae UCG-014	1	ns
duodenum cDNA - duodenum DNA	-0.0019412	0.000464421	81.6932	-4.17983	0.000999161	D_0__Bacteria;D_1__Firmicutes;D_2__Clostridia;D_3__Clostridiales;D_4__Ruminococcaceae;D_5__Ruminococcaceae UCG-014	0.0154983	*
duodenum cDNA - saliva DNA	-0.00256381	0.00045044	83.2831	-5.69179	2.69117e-06	D_0__Bacteria;D_1__Firmicutes;D_2__Clostridia;D_3__Clostridiales;D_4__Ruminococcaceae;D_5__Ruminococcaceae UCG-014	0.000131681	***
duodenum cDNA - stomach DNA	-0.00133912	0.000454421	82.5483	-2.94686	0.0463339	D_0__Bacteria;D_1__Firmicutes;D_2__Clostridia;D_3__Clostridiales;D_4__Ruminococcaceae;D_5__Ruminococcaceae UCG-014	0.317818	ns
saliva cDNA - stomach cDNA	-0.000199465	0.000463481	84.0256	-0.430364	0.998061	D_0__Bacteria;D_1__Firmicutes;D_2__Clostridia;D_3__Clostridiales;D_4__Ruminococcaceae;D_5__Ruminococcaceae UCG-014	1	ns
saliva cDNA - duodenum DNA	-0.00207362	0.0004553	83.7623	-4.5544	0.000249843	D_0__Bacteria;D_1__Firmicutes;D_2__Clostridia;D_3__Clostridiales;D_4__Ruminococcaceae;D_5__Ruminococcaceae UCG-014	0.0052467	**
saliva cDNA - saliva DNA	-0.00269622	0.000433762	81.8752	-6.21591	3.01277e-07	D_0__Bacteria;D_1__Firmicutes;D_2__Clostridia;D_3__Clostridiales;D_4__Ruminococcaceae;D_5__Ruminococcaceae UCG-014	2.4191e-05	****
saliva cDNA - stomach DNA	-0.00147153	0.000440581	82.7898	-3.33999	0.0153921	D_0__Bacteria;D_1__Firmicutes;D_2__Clostridia;D_3__Clostridiales;D_4__Ruminococcaceae;D_5__Ruminococcaceae UCG-014	0.143905	ns
stomach cDNA - duodenum DNA	-0.00187415	0.000468802	83.4578	-3.99775	0.00185633	D_0__Bacteria;D_1__Firmicutes;D_2__Clostridia;D_3__Clostridiales;D_4__Ruminococcaceae;D_5__Ruminococcaceae UCG-014	0.025088	*
stomach cDNA - saliva DNA	-0.00249676	0.000450199	83.0981	-5.5459	4.96885e-06	D_0__Bacteria;D_1__Firmicutes;D_2__Clostridia;D_3__Clostridiales;D_4__Ruminococcaceae;D_5__Ruminococcaceae UCG-014	0.00020553	***
stomach cDNA - stomach DNA	-0.00127207	0.000454184	82.3656	-2.80078	0.0673643	D_0__Bacteria;D_1__Firmicutes;D_2__Clostridia;D_3__Clostridiales;D_4__Ruminococcaceae;D_5__Ruminococcaceae UCG-014	0.390298	ns
duodenum DNA - saliva DNA	-0.000622606	0.000441993	82.8561	-1.40863	0.721732	D_0__Bacteria;D_1__Firmicutes;D_2__Clostridia;D_3__Clostridiales;D_4__Ruminococcaceae;D_5__Ruminococcaceae UCG-014	1	ns
duodenum DNA - stomach DNA	0.000602085	0.000446053	82.1017	1.34981	0.756321	D_0__Bacteria;D_1__Firmicutes;D_2__Clostridia;D_3__Clostridiales;D_4__Ruminococcaceae;D_5__Ruminococcaceae UCG-014	1	ns
saliva DNA - stomach DNA	0.00122469	0.000427326	81.9969	2.86594	0.0572028	D_0__Bacteria;D_1__Firmicutes;D_2__Clostridia;D_3__Clostridiales;D_4__Ruminococcaceae;D_5__Ruminococcaceae UCG-014	0.363171	ns
duodenum cDNA - saliva cDNA	0.000421282	0.000177175	83.6019	2.37777	0.176041	D_0__Bacteria;D_1__Firmicutes;D_2__Erysipelotrichia;D_3__Erysipelotrichales;D_4__Erysipelotrichaceae;D_5__Bulleidia	0.706753	ns
duodenum cDNA - stomach cDNA	3.95626e-05	0.000181195	82.5315	0.218343	0.999929	D_0__Bacteria;D_1__Firmicutes;D_2__Erysipelotrichia;D_3__Erysipelotrichales;D_4__Erysipelotrichaceae;D_5__Bulleidia	1	ns
duodenum cDNA - duodenum DNA	5.16437e-05	0.000177068	81.5087	0.291661	0.999706	D_0__Bacteria;D_1__Firmicutes;D_2__Erysipelotrichia;D_3__Erysipelotrichales;D_4__Erysipelotrichaceae;D_5__Bulleidia	1	ns
duodenum cDNA - saliva DNA	0.000401202	0.000171956	82.8376	2.33317	0.192774	D_0__Bacteria;D_1__Firmicutes;D_2__Erysipelotrichia;D_3__Erysipelotrichales;D_4__Erysipelotrichaceae;D_5__Bulleidia	0.75182	ns
duodenum cDNA - stomach DNA	-8.66852e-05	0.000173358	82.1715	-0.500035	0.996043	D_0__Bacteria;D_1__Firmicutes;D_2__Erysipelotrichia;D_3__Erysipelotrichales;D_4__Erysipelotrichaceae;D_5__Bulleidia	1	ns
saliva cDNA - stomach cDNA	-0.000381719	0.000177019	83.3966	-2.15637	0.269386	D_0__Bacteria;D_1__Firmicutes;D_2__Erysipelotrichia;D_3__Erysipelotrichales;D_4__Erysipelotrichaceae;D_5__Bulleidia	0.912438	ns
saliva cDNA - duodenum DNA	-0.000369638	0.000173874	83.2247	-2.1259	0.284357	D_0__Bacteria;D_1__Firmicutes;D_2__Erysipelotrichia;D_3__Erysipelotrichales;D_4__Erysipelotrichaceae;D_5__Bulleidia	0.942106	ns
saliva cDNA - saliva DNA	-2.00795e-05	0.000165392	81.6309	-0.121405	0.999996	D_0__Bacteria;D_1__Firmicutes;D_2__Erysipelotrichia;D_3__Erysipelotrichales;D_4__Erysipelotrichaceae;D_5__Bulleidia	1	ns
saliva cDNA - stomach DNA	-0.000507967	0.000168136	82.4696	-3.02116	0.0380266	D_0__Bacteria;D_1__Firmicutes;D_2__Erysipelotrichia;D_3__Erysipelotrichales;D_4__Erysipelotrichaceae;D_5__Bulleidia	0.274636	ns
stomach cDNA - duodenum DNA	1.20811e-05	0.000178955	82.8685	0.0675089	1	D_0__Bacteria;D_1__Firmicutes;D_2__Erysipelotrichia;D_3__Erysipelotrichales;D_4__Erysipelotrichaceae;D_5__Bulleidia	1	ns
stomach cDNA - saliva DNA	0.00036164	0.000171834	82.6719	2.10459	0.295167	D_0__Bacteria;D_1__Firmicutes;D_2__Erysipelotrichia;D_3__Erysipelotrichales;D_4__Erysipelotrichaceae;D_5__Bulleidia	0.962393	ns
stomach cDNA - stomach DNA	-0.000126248	0.000173237	82.0081	-0.728756	0.977824	D_0__Bacteria;D_1__Firmicutes;D_2__Erysipelotrichia;D_3__Erysipelotrichales;D_4__Erysipelotrichaceae;D_5__Bulleidia	1	ns
duodenum DNA - saliva DNA	0.000349559	0.000168683	82.5125	2.07229	0.311925	D_0__Bacteria;D_1__Firmicutes;D_2__Erysipelotrichia;D_3__Erysipelotrichales;D_4__Erysipelotrichaceae;D_5__Bulleidia	0.999476	ns
duodenum DNA - stomach DNA	-0.000138329	0.000170114	81.828	-0.813156	0.964333	D_0__Bacteria;D_1__Firmicutes;D_2__Erysipelotrichia;D_3__Erysipelotrichales;D_4__Erysipelotrichaceae;D_5__Bulleidia	1	ns
saliva DNA - stomach DNA	-0.000487887	0.000162987	81.8487	-2.99341	0.0410282	D_0__Bacteria;D_1__Firmicutes;D_2__Erysipelotrichia;D_3__Erysipelotrichales;D_4__Erysipelotrichaceae;D_5__Bulleidia	0.293212	ns
duodenum cDNA - saliva cDNA	0.00137523	0.000768849	82.217	1.78868	0.478652	D_0__Bacteria;D_1__Firmicutes;D_2__Erysipelotrichia;D_3__Erysipelotrichales;D_4__Erysipelotrichaceae;D_5__Solobacterium	1	ns
duodenum cDNA - stomach cDNA	-0.000343357	0.000784589	81.622	-0.437626	0.997898	D_0__Bacteria;D_1__Firmicutes;D_2__Erysipelotrichia;D_3__Erysipelotrichales;D_4__Erysipelotrichaceae;D_5__Solobacterium	1	ns
duodenum cDNA - duodenum DNA	-0.00212715	0.000765537	81.1913	-2.77863	0.0713141	D_0__Bacteria;D_1__Firmicutes;D_2__Erysipelotrichia;D_3__Erysipelotrichales;D_4__Erysipelotrichaceae;D_5__Solobacterium	0.402311	ns
duodenum cDNA - saliva DNA	-0.00283125	0.000745266	81.8708	-3.79898	0.00366511	D_0__Bacteria;D_1__Firmicutes;D_2__Erysipelotrichia;D_3__Erysipelotrichales;D_4__Erysipelotrichaceae;D_5__Solobacterium	0.0454806	*
duodenum cDNA - stomach DNA	-0.00191977	0.000750268	81.4764	-2.55878	0.11962	D_0__Bacteria;D_1__Firmicutes;D_2__Erysipelotrichia;D_3__Erysipelotrichales;D_4__Erysipelotrichaceae;D_5__Solobacterium	0.559182	ns
saliva cDNA - stomach cDNA	-0.00171858	0.000767854	82.108	-2.23816	0.231937	D_0__Bacteria;D_1__Firmicutes;D_2__Erysipelotrichia;D_3__Erysipelotrichales;D_4__Erysipelotrichaceae;D_5__Solobacterium	0.829382	ns
saliva cDNA - duodenum DNA	-0.00350237	0.000754091	82.0592	-4.6445	0.000181888	D_0__Bacteria;D_1__Firmicutes;D_2__Erysipelotrichia;D_3__Erysipelotrichales;D_4__Erysipelotrichaceae;D_5__Solobacterium	0.00420808	**
saliva cDNA - saliva DNA	-0.00420648	0.000715154	81.2315	-5.88192	1.27921e-06	D_0__Bacteria;D_1__Firmicutes;D_2__Erysipelotrichia;D_3__Erysipelotrichales;D_4__Erysipelotrichaceae;D_5__Solobacterium	7.27549e-05	****
saliva cDNA - stomach DNA	-0.00329499	0.000728353	81.7365	-4.5239	0.000286944	D_0__Bacteria;D_1__Firmicutes;D_2__Erysipelotrichia;D_3__Erysipelotrichales;D_4__Erysipelotrichaceae;D_5__Solobacterium	0.00575997	**
stomach cDNA - duodenum DNA	-0.00178379	0.000775309	81.7708	-2.30075	0.205695	D_0__Bacteria;D_1__Firmicutes;D_2__Erysipelotrichia;D_3__Erysipelotrichales;D_4__Erysipelotrichaceae;D_5__Solobacterium	0.767956	ns
stomach cDNA - saliva DNA	-0.0024879	0.000744492	81.7837	-3.34174	0.0153722	D_0__Bacteria;D_1__Firmicutes;D_2__Erysipelotrichia;D_3__Erysipelotrichales;D_4__Erysipelotrichaceae;D_5__Solobacterium	0.143905	ns
stomach cDNA - stomach DNA	-0.00157641	0.000749504	81.3907	-2.10327	0.295999	D_0__Bacteria;D_1__Firmicutes;D_2__Erysipelotrichia;D_3__Erysipelotrichales;D_4__Erysipelotrichaceae;D_5__Solobacterium	0.962393	ns
duodenum DNA - saliva DNA	-0.000704107	0.000730726	81.7366	-0.963572	0.928038	D_0__Bacteria;D_1__Firmicutes;D_2__Erysipelotrichia;D_3__Erysipelotrichales;D_4__Erysipelotrichaceae;D_5__Solobacterium	1	ns
duodenum DNA - stomach DNA	0.000207377	0.000735841	81.3307	0.281823	0.999751	D_0__Bacteria;D_1__Firmicutes;D_2__Erysipelotrichia;D_3__Erysipelotrichales;D_4__Erysipelotrichaceae;D_5__Solobacterium	1	ns
saliva DNA - stomach DNA	0.000911485	0.000705337	81.4549	1.29227	0.788412	D_0__Bacteria;D_1__Firmicutes;D_2__Erysipelotrichia;D_3__Erysipelotrichales;D_4__Erysipelotrichaceae;D_5__Solobacterium	1	ns
duodenum cDNA - saliva cDNA	0.000317593	0.000133191	84.3994	2.38449	0.173519	D_0__Bacteria;D_1__Firmicutes;D_2__Negativicutes;D_3__Selenomonadales;D_4__Veillonellaceae;D_5__Anaeroglobus	0.700748	ns
duodenum cDNA - stomach cDNA	9.11319e-05	0.000136393	83.1472	0.668158	0.984937	D_0__Bacteria;D_1__Firmicutes;D_2__Negativicutes;D_3__Selenomonadales;D_4__Veillonellaceae;D_5__Anaeroglobus	1	ns
duodenum cDNA - duodenum DNA	-5.31633e-05	0.000133436	81.7376	-0.398417	0.99866	D_0__Bacteria;D_1__Firmicutes;D_2__Negativicutes;D_3__Selenomonadales;D_4__Veillonellaceae;D_5__Anaeroglobus	1	ns
duodenum cDNA - saliva DNA	0.000276048	0.000129381	83.3822	2.13361	0.280508	D_0__Bacteria;D_1__Firmicutes;D_2__Negativicutes;D_3__Selenomonadales;D_4__Veillonellaceae;D_5__Anaeroglobus	0.931614	ns
duodenum cDNA - stomach DNA	-8.99643e-05	0.000130544	82.6366	-0.68915	0.982695	D_0__Bacteria;D_1__Firmicutes;D_2__Negativicutes;D_3__Selenomonadales;D_4__Veillonellaceae;D_5__Anaeroglobus	1	ns
saliva cDNA - stomach cDNA	-0.000226462	0.000133111	84.1697	-1.7013	0.534822	D_0__Bacteria;D_1__Firmicutes;D_2__Negativicutes;D_3__Selenomonadales;D_4__Veillonellaceae;D_5__Anaeroglobus	1	ns
saliva cDNA - duodenum DNA	-0.000370757	0.000130766	83.8823	-2.83528	0.0616083	D_0__Bacteria;D_1__Firmicutes;D_2__Negativicutes;D_3__Selenomonadales;D_4__Veillonellaceae;D_5__Anaeroglobus	0.372103	ns
saliva cDNA - saliva DNA	-4.15459e-05	0.000124624	81.9353	-0.333369	0.999435	D_0__Bacteria;D_1__Firmicutes;D_2__Negativicutes;D_3__Selenomonadales;D_4__Veillonellaceae;D_5__Anaeroglobus	1	ns
saliva cDNA - stomach DNA	-0.000407558	0.00012656	82.8607	-3.22029	0.0218219	D_0__Bacteria;D_1__Firmicutes;D_2__Negativicutes;D_3__Selenomonadales;D_4__Veillonellaceae;D_5__Anaeroglobus	0.189034	ns
stomach cDNA - duodenum DNA	-0.000144295	0.000134655	83.5957	-1.07159	0.891254	D_0__Bacteria;D_1__Firmicutes;D_2__Negativicutes;D_3__Selenomonadales;D_4__Veillonellaceae;D_5__Anaeroglobus	1	ns
stomach cDNA - saliva DNA	0.000184916	0.000129317	83.1952	1.42994	0.708822	D_0__Bacteria;D_1__Firmicutes;D_2__Negativicutes;D_3__Selenomonadales;D_4__Veillonellaceae;D_5__Anaeroglobus	1	ns
stomach cDNA - stomach DNA	-0.000181096	0.000130481	82.4519	-1.38791	0.734102	D_0__Bacteria;D_1__Firmicutes;D_2__Negativicutes;D_3__Selenomonadales;D_4__Veillonellaceae;D_5__Anaeroglobus	1	ns
duodenum DNA - saliva DNA	0.000329211	0.000126963	82.9315	2.59296	0.110523	D_0__Bacteria;D_1__Firmicutes;D_2__Negativicutes;D_3__Selenomonadales;D_4__Veillonellaceae;D_5__Anaeroglobus	0.533584	ns
duodenum DNA - stomach DNA	-3.68011e-05	0.000128149	82.1662	-0.287173	0.999727	D_0__Bacteria;D_1__Firmicutes;D_2__Negativicutes;D_3__Selenomonadales;D_4__Veillonellaceae;D_5__Anaeroglobus	1	ns
saliva DNA - stomach DNA	-0.000366012	0.000122768	82.0277	-2.98132	0.0423516	D_0__Bacteria;D_1__Firmicutes;D_2__Negativicutes;D_3__Selenomonadales;D_4__Veillonellaceae;D_5__Anaeroglobus	0.299533	ns
duodenum cDNA - saliva cDNA	0.000335187	0.000375603	83.7788	0.892398	0.947331	D_0__Bacteria;D_1__Firmicutes;D_2__Negativicutes;D_3__Selenomonadales;D_4__Veillonellaceae;D_5__Dialister	1	ns
duodenum cDNA - stomach cDNA	0.000125018	0.000384235	82.6626	0.325368	0.999498	D_0__Bacteria;D_1__Firmicutes;D_2__Negativicutes;D_3__Selenomonadales;D_4__Veillonellaceae;D_5__Dialister	1	ns
duodenum cDNA - duodenum DNA	-0.000297865	0.000375571	81.5566	-0.793101	0.967947	D_0__Bacteria;D_1__Firmicutes;D_2__Negativicutes;D_3__Selenomonadales;D_4__Veillonellaceae;D_5__Dialister	1	ns
duodenum cDNA - saliva DNA	-0.000484448	0.000364605	82.9591	-1.32869	0.768323	D_0__Bacteria;D_1__Firmicutes;D_2__Negativicutes;D_3__Selenomonadales;D_4__Veillonellaceae;D_5__Dialister	1	ns
duodenum cDNA - stomach DNA	-0.0010122	0.000367646	82.271	-2.7532	0.0757637	D_0__Bacteria;D_1__Firmicutes;D_2__Negativicutes;D_3__Selenomonadales;D_4__Veillonellaceae;D_5__Dialister	0.417006	ns
saliva cDNA - stomach cDNA	-0.000210169	0.000375294	83.5655	-0.560012	0.993281	D_0__Bacteria;D_1__Firmicutes;D_2__Negativicutes;D_3__Selenomonadales;D_4__Veillonellaceae;D_5__Dialister	1	ns
saliva cDNA - duodenum DNA	-0.000633053	0.000368637	83.3712	-1.71728	0.524483	D_0__Bacteria;D_1__Firmicutes;D_2__Negativicutes;D_3__Selenomonadales;D_4__Veillonellaceae;D_5__Dialister	1	ns
saliva cDNA - saliva DNA	-0.000819635	0.000350799	81.6935	-2.33648	0.191668	D_0__Bacteria;D_1__Firmicutes;D_2__Negativicutes;D_3__Selenomonadales;D_4__Veillonellaceae;D_5__Dialister	0.751801	ns
saliva cDNA - stomach DNA	-0.00134739	0.000356536	82.5575	-3.77911	0.00389579	D_0__Bacteria;D_1__Firmicutes;D_2__Negativicutes;D_3__Selenomonadales;D_4__Veillonellaceae;D_5__Dialister	0.04748	*
stomach cDNA - duodenum DNA	-0.000422883	0.000379455	83.0243	-1.11445	0.874087	D_0__Bacteria;D_1__Firmicutes;D_2__Negativicutes;D_3__Selenomonadales;D_4__Veillonellaceae;D_5__Dialister	1	ns
stomach cDNA - saliva DNA	-0.000609466	0.000364363	82.7867	-1.67269	0.553512	D_0__Bacteria;D_1__Firmicutes;D_2__Negativicutes;D_3__Selenomonadales;D_4__Veillonellaceae;D_5__Dialister	1	ns
stomach cDNA - stomach DNA	-0.00113722	0.000367407	82.1008	-3.09526	0.0310981	D_0__Bacteria;D_1__Firmicutes;D_2__Negativicutes;D_3__Selenomonadales;D_4__Veillonellaceae;D_5__Dialister	0.241187	ns
duodenum DNA - saliva DNA	-0.000186582	0.000357691	82.607	-0.52163	0.995174	D_0__Bacteria;D_1__Firmicutes;D_2__Negativicutes;D_3__Selenomonadales;D_4__Veillonellaceae;D_5__Dialister	1	ns
duodenum DNA - stomach DNA	-0.000714337	0.000360794	81.9	-1.9799	0.362691	D_0__Bacteria;D_1__Firmicutes;D_2__Negativicutes;D_3__Selenomonadales;D_4__Veillonellaceae;D_5__Dialister	1	ns
saliva DNA - stomach DNA	-0.000527755	0.000345667	81.8909	-1.52677	0.648202	D_0__Bacteria;D_1__Firmicutes;D_2__Negativicutes;D_3__Selenomonadales;D_4__Veillonellaceae;D_5__Dialister	1	ns
duodenum cDNA - saliva cDNA	-0.00272923	0.00196574	82.2995	-1.3884	0.733813	D_0__Bacteria;D_1__Firmicutes;D_2__Negativicutes;D_3__Selenomonadales;D_4__Veillonellaceae;D_5__Megasphaera	1	ns
duodenum cDNA - stomach cDNA	-0.000771438	0.00200623	81.6703	-0.384521	0.998871	D_0__Bacteria;D_1__Firmicutes;D_2__Negativicutes;D_3__Selenomonadales;D_4__Veillonellaceae;D_5__Megasphaera	1	ns
duodenum cDNA - duodenum DNA	-0.00285624	0.00195767	81.2073	-1.459	0.690943	D_0__Bacteria;D_1__Firmicutes;D_2__Negativicutes;D_3__Selenomonadales;D_4__Veillonellaceae;D_5__Megasphaera	1	ns
duodenum cDNA - saliva DNA	-0.00908089	0.00190557	81.9291	-4.76543	0.000115022	D_0__Bacteria;D_1__Firmicutes;D_2__Negativicutes;D_3__Selenomonadales;D_4__Veillonellaceae;D_5__Megasphaera	0.00296237	**
duodenum cDNA - stomach DNA	-0.00545546	0.00191852	81.5134	-2.84357	0.0606053	D_0__Bacteria;D_1__Firmicutes;D_2__Negativicutes;D_3__Selenomonadales;D_4__Veillonellaceae;D_5__Megasphaera	0.372103	ns
saliva cDNA - stomach cDNA	0.00195779	0.00196324	82.1836	0.997225	0.917566	D_0__Bacteria;D_1__Firmicutes;D_2__Negativicutes;D_3__Selenomonadales;D_4__Veillonellaceae;D_5__Megasphaera	1	ns
saliva cDNA - duodenum DNA	-0.000127012	0.00192806	82.1297	-0.0658755	1	D_0__Bacteria;D_1__Firmicutes;D_2__Negativicutes;D_3__Selenomonadales;D_4__Veillonellaceae;D_5__Megasphaera	1	ns
saliva cDNA - saliva DNA	-0.00635165	0.00182882	81.251	-3.47309	0.0103715	D_0__Bacteria;D_1__Firmicutes;D_2__Negativicutes;D_3__Selenomonadales;D_4__Veillonellaceae;D_5__Megasphaera	0.109745	ns
saliva cDNA - stomach DNA	-0.00272622	0.00186237	81.7829	-1.46385	0.68793	D_0__Bacteria;D_1__Firmicutes;D_2__Negativicutes;D_3__Selenomonadales;D_4__Veillonellaceae;D_5__Megasphaera	1	ns
stomach cDNA - duodenum DNA	-0.00208481	0.00198245	81.8298	-1.05163	0.898721	D_0__Bacteria;D_1__Firmicutes;D_2__Negativicutes;D_3__Selenomonadales;D_4__Veillonellaceae;D_5__Megasphaera	1	ns
stomach cDNA - saliva DNA	-0.00830945	0.00190363	81.8365	-4.36506	0.000513796	D_0__Bacteria;D_1__Firmicutes;D_2__Negativicutes;D_3__Selenomonadales;D_4__Veillonellaceae;D_5__Megasphaera	0.00974072	**
stomach cDNA - stomach DNA	-0.00468402	0.0019166	81.4222	-2.44392	0.15367	D_0__Bacteria;D_1__Firmicutes;D_2__Negativicutes;D_3__Selenomonadales;D_4__Veillonellaceae;D_5__Megasphaera	0.639511	ns
duodenum DNA - saliva DNA	-0.00622464	0.00186844	81.7847	-3.33146	0.0158467	D_0__Bacteria;D_1__Firmicutes;D_2__Negativicutes;D_3__Selenomonadales;D_4__Veillonellaceae;D_5__Megasphaera	0.147148	ns
duodenum DNA - stomach DNA	-0.00259921	0.00188168	81.3569	-1.38132	0.737989	D_0__Bacteria;D_1__Firmicutes;D_2__Negativicutes;D_3__Selenomonadales;D_4__Veillonellaceae;D_5__Megasphaera	1	ns
saliva DNA - stomach DNA	0.00362543	0.00180362	81.4819	2.01009	0.345728	D_0__Bacteria;D_1__Firmicutes;D_2__Negativicutes;D_3__Selenomonadales;D_4__Veillonellaceae;D_5__Megasphaera	1	ns
duodenum cDNA - saliva cDNA	0.000255722	0.000455311	83.1748	0.561643	0.993189	D_0__Bacteria;D_1__Firmicutes;D_2__Negativicutes;D_3__Selenomonadales;D_4__Veillonellaceae;D_5__Selenomonas	1	ns
duodenum cDNA - stomach cDNA	0.00069587	0.00046532	82.2287	1.49547	0.668097	D_0__Bacteria;D_1__Firmicutes;D_2__Negativicutes;D_3__Selenomonadales;D_4__Veillonellaceae;D_5__Selenomonas	1	ns
duodenum cDNA - duodenum DNA	0.000972789	0.000454482	81.3997	2.14043	0.277398	D_0__Bacteria;D_1__Firmicutes;D_2__Negativicutes;D_3__Selenomonadales;D_4__Veillonellaceae;D_5__Selenomonas	0.93034	ns
duodenum cDNA - saliva DNA	0.00136043	0.000441713	82.5422	3.07991	0.0324013	D_0__Bacteria;D_1__Firmicutes;D_2__Negativicutes;D_3__Selenomonadales;D_4__Veillonellaceae;D_5__Selenomonas	0.248471	ns
duodenum cDNA - stomach DNA	0.00106638	0.000445116	81.9409	2.39573	0.169888	D_0__Bacteria;D_1__Firmicutes;D_2__Negativicutes;D_3__Selenomonadales;D_4__Veillonellaceae;D_5__Selenomonas	0.688121	ns
saliva cDNA - stomach cDNA	0.000440148	0.000454847	82.9936	0.967684	0.926826	D_0__Bacteria;D_1__Firmicutes;D_2__Negativicutes;D_3__Selenomonadales;D_4__Veillonellaceae;D_5__Selenomonas	1	ns
saliva cDNA - duodenum DNA	0.000717066	0.000446739	82.8691	1.60511	0.59757	D_0__Bacteria;D_1__Firmicutes;D_2__Negativicutes;D_3__Selenomonadales;D_4__Veillonellaceae;D_5__Selenomonas	1	ns
saliva cDNA - saliva DNA	0.00110471	0.000424534	81.4911	2.60217	0.108421	D_0__Bacteria;D_1__Firmicutes;D_2__Negativicutes;D_3__Selenomonadales;D_4__Veillonellaceae;D_5__Selenomonas	0.528552	ns
saliva cDNA - stomach DNA	0.000810658	0.000431824	82.2529	1.87729	0.423342	D_0__Bacteria;D_1__Firmicutes;D_2__Negativicutes;D_3__Selenomonadales;D_4__Veillonellaceae;D_5__Selenomonas	1	ns
stomach cDNA - duodenum DNA	0.000276918	0.000459652	82.5062	0.602452	0.990584	D_0__Bacteria;D_1__Firmicutes;D_2__Negativicutes;D_3__Selenomonadales;D_4__Veillonellaceae;D_5__Selenomonas	1	ns
stomach cDNA - saliva DNA	0.000664564	0.00044135	82.3966	1.50575	0.661583	D_0__Bacteria;D_1__Firmicutes;D_2__Negativicutes;D_3__Selenomonadales;D_4__Veillonellaceae;D_5__Selenomonas	1	ns
stomach cDNA - stomach DNA	0.000370509	0.000444758	81.7973	0.833059	0.960474	D_0__Bacteria;D_1__Firmicutes;D_2__Negativicutes;D_3__Selenomonadales;D_4__Veillonellaceae;D_5__Selenomonas	1	ns
duodenum DNA - saliva DNA	0.000387646	0.000433232	82.2801	0.894777	0.946729	D_0__Bacteria;D_1__Firmicutes;D_2__Negativicutes;D_3__Selenomonadales;D_4__Veillonellaceae;D_5__Selenomonas	1	ns
duodenum DNA - stomach DNA	9.35912e-05	0.000436707	81.6617	0.214311	0.999936	D_0__Bacteria;D_1__Firmicutes;D_2__Negativicutes;D_3__Selenomonadales;D_4__Veillonellaceae;D_5__Selenomonas	1	ns
saliva DNA - stomach DNA	-0.000294055	0.000418459	81.7399	-0.702709	0.98112	D_0__Bacteria;D_1__Firmicutes;D_2__Negativicutes;D_3__Selenomonadales;D_4__Veillonellaceae;D_5__Selenomonas	1	ns
duodenum cDNA - saliva cDNA	-0.00429204	0.00129642	82.0443	-3.31069	0.0168305	D_0__Bacteria;D_1__Firmicutes;D_2__Negativicutes;D_3__Selenomonadales;D_4__Veillonellaceae;D_5__Selenomonas 3	0.153639	ns
duodenum cDNA - stomach cDNA	-0.000358879	0.00132262	81.5236	-0.271339	0.999794	D_0__Bacteria;D_1__Firmicutes;D_2__Negativicutes;D_3__Selenomonadales;D_4__Veillonellaceae;D_5__Selenomonas 3	1	ns
duodenum cDNA - duodenum DNA	-0.00334168	0.0012903	81.1592	-2.58985	0.111559	D_0__Bacteria;D_1__Firmicutes;D_2__Negativicutes;D_3__Selenomonadales;D_4__Veillonellaceae;D_5__Selenomonas 3	0.534647	ns
duodenum cDNA - saliva DNA	-0.00552613	0.00125648	81.7483	-4.39809	0.000455994	D_0__Bacteria;D_1__Firmicutes;D_2__Negativicutes;D_3__Selenomonadales;D_4__Veillonellaceae;D_5__Selenomonas 3	0.00876665	**
duodenum cDNA - stomach DNA	-0.00309524	0.0012647	81.4009	-2.44741	0.15254	D_0__Bacteria;D_1__Firmicutes;D_2__Negativicutes;D_3__Selenomonadales;D_4__Veillonellaceae;D_5__Selenomonas 3	0.636748	ns
saliva cDNA - stomach cDNA	0.00393316	0.00129468	81.95	3.03793	0.0363902	D_0__Bacteria;D_1__Firmicutes;D_2__Negativicutes;D_3__Selenomonadales;D_4__Veillonellaceae;D_5__Selenomonas 3	0.265952	ns
saliva cDNA - duodenum DNA	0.000950357	0.00127146	81.911	0.747455	0.975216	D_0__Bacteria;D_1__Firmicutes;D_2__Negativicutes;D_3__Selenomonadales;D_4__Veillonellaceae;D_5__Selenomonas 3	1	ns
saliva cDNA - saliva DNA	-0.00123409	0.00120539	81.1922	-1.02381	0.908637	D_0__Bacteria;D_1__Firmicutes;D_2__Negativicutes;D_3__Selenomonadales;D_4__Veillonellaceae;D_5__Selenomonas 3	1	ns
saliva cDNA - stomach DNA	0.0011968	0.00122791	81.6378	0.974664	0.924681	D_0__Bacteria;D_1__Firmicutes;D_2__Negativicutes;D_3__Selenomonadales;D_4__Veillonellaceae;D_5__Selenomonas 3	1	ns
stomach cDNA - duodenum DNA	-0.0029828	0.00130705	81.6501	-2.28208	0.213326	D_0__Bacteria;D_1__Firmicutes;D_2__Negativicutes;D_3__Selenomonadales;D_4__Veillonellaceae;D_5__Selenomonas 3	0.783296	ns
stomach cDNA - saliva DNA	-0.00516725	0.00125513	81.6732	-4.1169	0.00124652	D_0__Bacteria;D_1__Firmicutes;D_2__Negativicutes;D_3__Selenomonadales;D_4__Veillonellaceae;D_5__Selenomonas 3	0.0186006	*
stomach cDNA - stomach DNA	-0.00273636	0.00126337	81.3269	-2.16593	0.265074	D_0__Bacteria;D_1__Firmicutes;D_2__Negativicutes;D_3__Selenomonadales;D_4__Veillonellaceae;D_5__Selenomonas 3	0.902308	ns
duodenum DNA - saliva DNA	-0.00218445	0.00123191	81.6352	-1.77323	0.488543	D_0__Bacteria;D_1__Firmicutes;D_2__Negativicutes;D_3__Selenomonadales;D_4__Veillonellaceae;D_5__Selenomonas 3	1	ns
duodenum DNA - stomach DNA	0.000246446	0.00124031	81.2776	0.198697	0.999956	D_0__Bacteria;D_1__Firmicutes;D_2__Negativicutes;D_3__Selenomonadales;D_4__Veillonellaceae;D_5__Selenomonas 3	1	ns
saliva DNA - stomach DNA	0.0024309	0.00118898	81.3969	2.04452	0.326859	D_0__Bacteria;D_1__Firmicutes;D_2__Negativicutes;D_3__Selenomonadales;D_4__Veillonellaceae;D_5__Selenomonas 3	1	ns
duodenum cDNA - saliva cDNA	-0.0491348	0.00772821	82.6145	-6.35784	1.58635e-07	D_0__Bacteria;D_1__Firmicutes;D_2__Negativicutes;D_3__Selenomonadales;D_4__Veillonellaceae;D_5__Veillonella	1.66567e-05	****
duodenum cDNA - stomach cDNA	-0.00582132	0.00789117	81.8614	-0.7377	0.976602	D_0__Bacteria;D_1__Firmicutes;D_2__Negativicutes;D_3__Selenomonadales;D_4__Veillonellaceae;D_5__Veillonella	1	ns
duodenum cDNA - duodenum DNA	-0.0260924	0.0077026	81.2717	-3.38748	0.0134414	D_0__Bacteria;D_1__Firmicutes;D_2__Negativicutes;D_3__Selenomonadales;D_4__Veillonellaceae;D_5__Veillonella	0.135907	ns
duodenum cDNA - saliva DNA	-0.0688811	0.00749363	82.151	-9.19195	7.2326e-11	D_0__Bacteria;D_1__Firmicutes;D_2__Negativicutes;D_3__Selenomonadales;D_4__Veillonellaceae;D_5__Veillonella	2.24179e-08	****
duodenum cDNA - stomach DNA	-0.0282234	0.00754697	81.66	-3.7397	0.00445656	D_0__Bacteria;D_1__Firmicutes;D_2__Negativicutes;D_3__Selenomonadales;D_4__Veillonellaceae;D_5__Veillonella	0.0528975	*
saliva cDNA - stomach cDNA	0.0433135	0.00771905	82.4732	5.61124	3.8456e-06	D_0__Bacteria;D_1__Firmicutes;D_2__Negativicutes;D_3__Selenomonadales;D_4__Veillonellaceae;D_5__Veillonella	0.000174975	***
saliva cDNA - duodenum DNA	0.0230424	0.00758097	82.3976	3.0395	0.0361932	D_0__Bacteria;D_1__Firmicutes;D_2__Negativicutes;D_3__Selenomonadales;D_4__Veillonellaceae;D_5__Veillonella	0.265952	ns
saliva cDNA - saliva DNA	-0.0197463	0.00719542	81.3305	-2.74429	0.0775491	D_0__Bacteria;D_1__Firmicutes;D_2__Negativicutes;D_3__Selenomonadales;D_4__Veillonellaceae;D_5__Veillonella	0.425119	ns
saliva cDNA - stomach DNA	0.0209113	0.00732442	81.9567	2.85502	0.0588205	D_0__Bacteria;D_1__Firmicutes;D_2__Negativicutes;D_3__Selenomonadales;D_4__Veillonellaceae;D_5__Veillonella	0.37	ns
stomach cDNA - duodenum DNA	-0.0202711	0.00779674	82.0627	-2.59994	0.108895	D_0__Bacteria;D_1__Firmicutes;D_2__Negativicutes;D_3__Selenomonadales;D_4__Veillonellaceae;D_5__Veillonella	0.528976	ns
stomach cDNA - saliva DNA	-0.0630598	0.00748649	82.0379	-8.42315	8.21169e-11	D_0__Bacteria;D_1__Firmicutes;D_2__Negativicutes;D_3__Selenomonadales;D_4__Veillonellaceae;D_5__Veillonella	2.24179e-08	****
stomach cDNA - stomach DNA	-0.0224021	0.00753993	81.5485	-2.97113	0.0435625	D_0__Bacteria;D_1__Firmicutes;D_2__Negativicutes;D_3__Selenomonadales;D_4__Veillonellaceae;D_5__Veillonella	0.306509	ns
duodenum DNA - saliva DNA	-0.0427887	0.00734833	81.966	-5.82292	1.60619e-06	D_0__Bacteria;D_1__Firmicutes;D_2__Negativicutes;D_3__Selenomonadales;D_4__Veillonellaceae;D_5__Veillonella	8.76982e-05	****
duodenum DNA - stomach DNA	-0.00213104	0.00740284	81.4608	-0.287868	0.999724	D_0__Bacteria;D_1__Firmicutes;D_2__Negativicutes;D_3__Selenomonadales;D_4__Veillonellaceae;D_5__Veillonella	1	ns
saliva DNA - stomach DNA	0.0406577	0.00709485	81.5806	5.73059	2.3922e-06	D_0__Bacteria;D_1__Firmicutes;D_2__Negativicutes;D_3__Selenomonadales;D_4__Veillonellaceae;D_5__Veillonella	0.00012559	***
duodenum cDNA - saliva cDNA	0.00559952	0.00503396	81.7944	1.11235	0.874939	D_0__Bacteria;D_1__Firmicutes;D_2__Negativicutes;D_3__Selenomonadales;D_4__Veillonellaceae;D_5__uncultured	1	ns
duodenum cDNA - stomach cDNA	0.00165648	0.00513387	81.3871	0.322658	0.999518	D_0__Bacteria;D_1__Firmicutes;D_2__Negativicutes;D_3__Selenomonadales;D_4__Veillonellaceae;D_5__uncultured	1	ns
duodenum cDNA - duodenum DNA	0.00871866	0.00500728	81.1156	1.7412	0.509138	D_0__Bacteria;D_1__Firmicutes;D_2__Negativicutes;D_3__Selenomonadales;D_4__Veillonellaceae;D_5__uncultured	1	ns
duodenum cDNA - saliva DNA	0.0130478	0.00487798	81.5705	2.67484	0.091558	D_0__Bacteria;D_1__Firmicutes;D_2__Negativicutes;D_3__Selenomonadales;D_4__Veillonellaceae;D_5__uncultured	0.471815	ns
duodenum cDNA - stomach DNA	0.00623372	0.00490866	81.2962	1.26994	0.800342	D_0__Bacteria;D_1__Firmicutes;D_2__Negativicutes;D_3__Selenomonadales;D_4__Veillonellaceae;D_5__uncultured	1	ns
saliva cDNA - stomach cDNA	-0.00394303	0.00502691	81.7221	-0.784385	0.969438	D_0__Bacteria;D_1__Firmicutes;D_2__Negativicutes;D_3__Selenomonadales;D_4__Veillonellaceae;D_5__uncultured	1	ns
saliva cDNA - duodenum DNA	0.00311915	0.00493664	81.6954	0.631836	0.988294	D_0__Bacteria;D_1__Firmicutes;D_2__Negativicutes;D_3__Selenomonadales;D_4__Veillonellaceae;D_5__uncultured	1	ns
saliva cDNA - saliva DNA	0.00744829	0.00467788	81.1393	1.59224	0.605991	D_0__Bacteria;D_1__Firmicutes;D_2__Negativicutes;D_3__Selenomonadales;D_4__Veillonellaceae;D_5__uncultured	1	ns
saliva cDNA - stomach DNA	0.000634202	0.00476677	81.4918	0.133046	0.999994	D_0__Bacteria;D_1__Firmicutes;D_2__Negativicutes;D_3__Selenomonadales;D_4__Veillonellaceae;D_5__uncultured	1	ns
stomach cDNA - duodenum DNA	0.00706218	0.00507383	81.4821	1.39188	0.731742	D_0__Bacteria;D_1__Firmicutes;D_2__Negativicutes;D_3__Selenomonadales;D_4__Veillonellaceae;D_5__uncultured	1	ns
stomach cDNA - saliva DNA	0.0113913	0.00487249	81.5129	2.33789	0.191156	D_0__Bacteria;D_1__Firmicutes;D_2__Negativicutes;D_3__Selenomonadales;D_4__Veillonellaceae;D_5__uncultured	0.751801	ns
stomach cDNA - stomach DNA	0.00457724	0.00490325	81.2396	0.93351	0.936642	D_0__Bacteria;D_1__Firmicutes;D_2__Negativicutes;D_3__Selenomonadales;D_4__Veillonellaceae;D_5__uncultured	1	ns
duodenum DNA - saliva DNA	0.00432914	0.00478224	81.4867	0.905255	0.944106	D_0__Bacteria;D_1__Firmicutes;D_2__Negativicutes;D_3__Selenomonadales;D_4__Veillonellaceae;D_5__uncultured	1	ns
duodenum DNA - stomach DNA	-0.00248494	0.00481365	81.2043	-0.516229	0.995401	D_0__Bacteria;D_1__Firmicutes;D_2__Negativicutes;D_3__Selenomonadales;D_4__Veillonellaceae;D_5__uncultured	1	ns
saliva DNA - stomach DNA	-0.00681409	0.00461492	81.3091	-1.47654	0.680013	D_0__Bacteria;D_1__Firmicutes;D_2__Negativicutes;D_3__Selenomonadales;D_4__Veillonellaceae;D_5__uncultured	1	ns
duodenum cDNA - saliva cDNA	-0.000200095	0.000293571	84.0809	-0.68159	0.983536	D_0__Bacteria;D_1__Firmicutes;D_2__Negativicutes;D_3__Selenomonadales;D_4__Veillonellaceae;__	1	ns
duodenum cDNA - stomach cDNA	7.27409e-05	0.000300468	82.8937	0.242092	0.999882	D_0__Bacteria;D_1__Firmicutes;D_2__Negativicutes;D_3__Selenomonadales;D_4__Veillonellaceae;__	1	ns
duodenum cDNA - duodenum DNA	6.91645e-05	0.000293816	81.6422	0.235401	0.999898	D_0__Bacteria;D_1__Firmicutes;D_2__Negativicutes;D_3__Selenomonadales;D_4__Veillonellaceae;__	1	ns
duodenum cDNA - saliva DNA	0.000343158	0.000285068	83.1657	1.20377	0.833837	D_0__Bacteria;D_1__Firmicutes;D_2__Negativicutes;D_3__Selenomonadales;D_4__Veillonellaceae;__	1	ns
duodenum cDNA - stomach DNA	0.000229619	0.000287537	82.4458	0.798574	0.966996	D_0__Bacteria;D_1__Firmicutes;D_2__Negativicutes;D_3__Selenomonadales;D_4__Veillonellaceae;__	1	ns
saliva cDNA - stomach cDNA	0.000272836	0.000293361	83.8572	0.930037	0.937631	D_0__Bacteria;D_1__Firmicutes;D_2__Negativicutes;D_3__Selenomonadales;D_4__Veillonellaceae;__	1	ns
saliva cDNA - duodenum DNA	0.00026926	0.000288172	83.6205	0.93437	0.936441	D_0__Bacteria;D_1__Firmicutes;D_2__Negativicutes;D_3__Selenomonadales;D_4__Veillonellaceae;__	1	ns
saliva cDNA - saliva DNA	0.000543253	0.000274426	81.8068	1.9796	0.362873	D_0__Bacteria;D_1__Firmicutes;D_2__Negativicutes;D_3__Selenomonadales;D_4__Veillonellaceae;__	1	ns
saliva cDNA - stomach DNA	0.000429715	0.000278802	82.7059	1.54129	0.638885	D_0__Bacteria;D_1__Firmicutes;D_2__Negativicutes;D_3__Selenomonadales;D_4__Veillonellaceae;__	1	ns
stomach cDNA - duodenum DNA	-3.57644e-06	0.000296687	83.2977	-0.0120546	1	D_0__Bacteria;D_1__Firmicutes;D_2__Negativicutes;D_3__Selenomonadales;D_4__Veillonellaceae;__	1	ns
stomach cDNA - saliva DNA	0.000270417	0.000284902	82.9843	0.949157	0.932275	D_0__Bacteria;D_1__Firmicutes;D_2__Negativicutes;D_3__Selenomonadales;D_4__Veillonellaceae;__	1	ns
stomach cDNA - stomach DNA	0.000156878	0.000287373	82.2667	0.545905	0.99403	D_0__Bacteria;D_1__Firmicutes;D_2__Negativicutes;D_3__Selenomonadales;D_4__Veillonellaceae;__	1	ns
duodenum DNA - saliva DNA	0.000273994	0.0002797	82.7663	0.979598	0.923176	D_0__Bacteria;D_1__Firmicutes;D_2__Negativicutes;D_3__Selenomonadales;D_4__Veillonellaceae;__	1	ns
duodenum DNA - stomach DNA	0.000160455	0.000282217	82.027	0.56855	0.992789	D_0__Bacteria;D_1__Firmicutes;D_2__Negativicutes;D_3__Selenomonadales;D_4__Veillonellaceae;__	1	ns
saliva DNA - stomach DNA	-0.000113539	0.000270373	81.9595	-0.419934	0.998275	D_0__Bacteria;D_1__Firmicutes;D_2__Negativicutes;D_3__Selenomonadales;D_4__Veillonellaceae;__	1	ns
duodenum cDNA - saliva cDNA	0.00390559	0.00690915	81.9899	0.565278	0.992979	D_0__Bacteria;D_1__Fusobacteria;D_2__Fusobacteriia;D_3__Fusobacteriales;D_4__Fusobacteriaceae;D_5__Fusobacterium	1	ns
duodenum cDNA - stomach cDNA	-0.0163706	0.00704825	81.4933	-2.32265	0.197048	D_0__Bacteria;D_1__Fusobacteria;D_2__Fusobacteriia;D_3__Fusobacteriales;D_4__Fusobacteriaceae;D_5__Fusobacterium	0.756862	ns
duodenum cDNA - duodenum DNA	0.0224552	0.00687565	81.1494	3.2659	0.0192452	D_0__Bacteria;D_1__Fusobacteria;D_2__Fusobacteriia;D_3__Fusobacteriales;D_4__Fusobacteriaceae;D_5__Fusobacterium	0.170582	ns
duodenum cDNA - saliva DNA	0.0208524	0.00669604	81.7097	3.11414	0.0295488	D_0__Bacteria;D_1__Fusobacteria;D_2__Fusobacteriia;D_3__Fusobacteriales;D_4__Fusobacteriaceae;D_5__Fusobacterium	0.238368	ns
duodenum cDNA - stomach DNA	0.0196639	0.00673946	81.3777	2.91773	0.0501295	D_0__Bacteria;D_1__Fusobacteria;D_2__Fusobacteriia;D_3__Fusobacteriales;D_4__Fusobacteriaceae;D_5__Fusobacterium	0.33362	ns
saliva cDNA - stomach cDNA	-0.0202762	0.0068998	81.9004	-2.93866	0.0474112	D_0__Bacteria;D_1__Fusobacteria;D_2__Fusobacteriia;D_3__Fusobacteriales;D_4__Fusobacteriaceae;D_5__Fusobacterium	0.321972	ns
saliva cDNA - duodenum DNA	0.0185496	0.006776	81.8642	2.73754	0.0787598	D_0__Bacteria;D_1__Fusobacteria;D_2__Fusobacteriia;D_3__Fusobacteriales;D_4__Fusobacteriaceae;D_5__Fusobacterium	0.428315	ns
saliva cDNA - saliva DNA	0.0169468	0.00642324	81.1803	2.63836	0.0997855	D_0__Bacteria;D_1__Fusobacteria;D_2__Fusobacteriia;D_3__Fusobacteriales;D_4__Fusobacteriaceae;D_5__Fusobacterium	0.500391	ns
saliva cDNA - stomach DNA	0.0157583	0.00654369	81.6064	2.40817	0.165613	D_0__Bacteria;D_1__Fusobacteria;D_2__Fusobacteriia;D_3__Fusobacteriales;D_4__Fusobacteriaceae;D_5__Fusobacterium	0.678337	ns
stomach cDNA - duodenum DNA	0.0388258	0.0069654	81.6129	5.57409	4.5829e-06	D_0__Bacteria;D_1__Fusobacteria;D_2__Fusobacteriia;D_3__Fusobacteriales;D_4__Fusobacteriaceae;D_5__Fusobacterium	0.000201795	***
stomach cDNA - saliva DNA	0.037223	0.00668877	81.6383	5.565	4.75548e-06	D_0__Bacteria;D_1__Fusobacteria;D_2__Fusobacteriia;D_3__Fusobacteriales;D_4__Fusobacteriaceae;D_5__Fusobacterium	0.000202851	***
stomach cDNA - stomach DNA	0.0360345	0.00673228	81.3074	5.3525	1.14437e-05	D_0__Bacteria;D_1__Fusobacteria;D_2__Fusobacteriia;D_3__Fusobacteriales;D_4__Fusobacteriaceae;D_5__Fusobacterium	0.000411068	***
duodenum DNA - saliva DNA	-0.00160277	0.00656497	81.6031	-0.24414	0.999877	D_0__Bacteria;D_1__Fusobacteria;D_2__Fusobacteriia;D_3__Fusobacteriales;D_4__Fusobacteriaceae;D_5__Fusobacterium	1	ns
duodenum DNA - stomach DNA	-0.00279124	0.00660939	81.2613	-0.422314	0.998227	D_0__Bacteria;D_1__Fusobacteria;D_2__Fusobacteriia;D_3__Fusobacteriales;D_4__Fusobacteriaceae;D_5__Fusobacterium	1	ns
saliva DNA - stomach DNA	-0.00118847	0.00633599	81.3782	-0.187574	0.999967	D_0__Bacteria;D_1__Fusobacteria;D_2__Fusobacteriia;D_3__Fusobacteriales;D_4__Fusobacteriaceae;D_5__Fusobacterium	1	ns
duodenum cDNA - saliva cDNA	-0.00512558	0.00765667	82.6715	-0.669427	0.984805	D_0__Bacteria;D_1__Fusobacteria;D_2__Fusobacteriia;D_3__Fusobacteriales;D_4__Leptotrichiaceae;D_5__Leptotrichia	1	ns
duodenum cDNA - stomach cDNA	0.0104288	0.00781881	81.8972	1.33381	0.765429	D_0__Bacteria;D_1__Fusobacteria;D_2__Fusobacteriia;D_3__Fusobacteriales;D_4__Leptotrichiaceae;D_5__Leptotrichia	1	ns
duodenum cDNA - duodenum DNA	0.0176895	0.00763242	81.2839	2.31769	0.199024	D_0__Bacteria;D_1__Fusobacteria;D_2__Fusobacteriia;D_3__Fusobacteriales;D_4__Leptotrichiaceae;D_5__Leptotrichia	0.760973	ns
duodenum cDNA - saliva DNA	0.0185417	0.00742462	82.191	2.49732	0.13691	D_0__Bacteria;D_1__Fusobacteria;D_2__Fusobacteriia;D_3__Fusobacteriales;D_4__Leptotrichiaceae;D_5__Leptotrichia	0.597196	ns
duodenum cDNA - stomach DNA	0.0192351	0.00747791	81.6873	2.57226	0.116017	D_0__Bacteria;D_1__Fusobacteria;D_2__Fusobacteriia;D_3__Fusobacteriales;D_4__Leptotrichiaceae;D_5__Leptotrichia	0.547969	ns
saliva cDNA - stomach cDNA	0.0155544	0.00764772	82.5258	2.03386	0.332519	D_0__Bacteria;D_1__Fusobacteria;D_2__Fusobacteriia;D_3__Fusobacteriales;D_4__Leptotrichiaceae;D_5__Leptotrichia	1	ns
saliva cDNA - duodenum DNA	0.0228151	0.00751095	82.4458	3.03758	0.036378	D_0__Bacteria;D_1__Fusobacteria;D_2__Fusobacteriia;D_3__Fusobacteriales;D_4__Leptotrichiaceae;D_5__Leptotrichia	0.265952	ns
saliva cDNA - saliva DNA	0.0236672	0.00712983	81.3456	3.31947	0.0164452	D_0__Bacteria;D_1__Fusobacteria;D_2__Fusobacteriia;D_3__Fusobacteriales;D_4__Leptotrichiaceae;D_5__Leptotrichia	0.151674	ns
saliva cDNA - stomach DNA	0.0243607	0.0072571	81.9876	3.35681	0.0146875	D_0__Bacteria;D_1__Fusobacteria;D_2__Fusobacteriia;D_3__Fusobacteriales;D_4__Leptotrichiaceae;D_5__Leptotrichia	0.142873	ns
stomach cDNA - duodenum DNA	0.00726075	0.00772508	82.1061	0.939894	0.934885	D_0__Bacteria;D_1__Fusobacteria;D_2__Fusobacteriia;D_3__Fusobacteriales;D_4__Leptotrichiaceae;D_5__Leptotrichia	1	ns
stomach cDNA - saliva DNA	0.00811287	0.00741764	82.0743	1.09373	0.882545	D_0__Bacteria;D_1__Fusobacteria;D_2__Fusobacteriia;D_3__Fusobacteriales;D_4__Leptotrichiaceae;D_5__Leptotrichia	1	ns
stomach cDNA - stomach DNA	0.00880635	0.00747102	81.5724	1.17873	0.845687	D_0__Bacteria;D_1__Fusobacteria;D_2__Fusobacteriia;D_3__Fusobacteriales;D_4__Leptotrichiaceae;D_5__Leptotrichia	1	ns
duodenum DNA - saliva DNA	0.000852116	0.00728079	81.9985	0.117036	0.999997	D_0__Bacteria;D_1__Fusobacteria;D_2__Fusobacteriia;D_3__Fusobacteriales;D_4__Leptotrichiaceae;D_5__Leptotrichia	1	ns
duodenum DNA - stomach DNA	0.00154559	0.00733525	81.4803	0.210708	0.999941	D_0__Bacteria;D_1__Fusobacteria;D_2__Fusobacteriia;D_3__Fusobacteriales;D_4__Leptotrichiaceae;D_5__Leptotrichia	1	ns
saliva DNA - stomach DNA	0.000693478	0.00702992	81.5977	0.0986466	0.999999	D_0__Bacteria;D_1__Fusobacteria;D_2__Fusobacteriia;D_3__Fusobacteriales;D_4__Leptotrichiaceae;D_5__Leptotrichia	1	ns
duodenum cDNA - saliva cDNA	0.000264349	0.000297028	82.8093	0.889979	0.947905	D_0__Bacteria;D_1__Fusobacteria;D_2__Fusobacteriia;D_3__Fusobacteriales;D_4__Leptotrichiaceae;D_5__Streptobacillus	1	ns
duodenum cDNA - stomach cDNA	6.93987e-05	0.000303383	81.9851	0.22875	0.999911	D_0__Bacteria;D_1__Fusobacteria;D_2__Fusobacteriia;D_3__Fusobacteriales;D_4__Leptotrichiaceae;D_5__Streptobacillus	1	ns
duodenum cDNA - duodenum DNA	-0.000408438	0.000296194	81.3142	-1.37895	0.739384	D_0__Bacteria;D_1__Fusobacteria;D_2__Fusobacteriia;D_3__Fusobacteriales;D_4__Leptotrichiaceae;D_5__Streptobacillus	1	ns
duodenum cDNA - saliva DNA	8.25981e-05	0.000288061	82.2875	0.286738	0.99973	D_0__Bacteria;D_1__Fusobacteria;D_2__Fusobacteriia;D_3__Fusobacteriales;D_4__Leptotrichiaceae;D_5__Streptobacillus	1	ns
duodenum cDNA - stomach DNA	-0.000392913	0.00029017	81.7547	-1.35408	0.753863	D_0__Bacteria;D_1__Fusobacteria;D_2__Fusobacteriia;D_3__Fusobacteriales;D_4__Leptotrichiaceae;D_5__Streptobacillus	1	ns
saliva cDNA - stomach cDNA	-0.00019495	0.000296693	82.6532	-0.657077	0.986027	D_0__Bacteria;D_1__Fusobacteria;D_2__Fusobacteriia;D_3__Fusobacteriales;D_4__Leptotrichiaceae;D_5__Streptobacillus	1	ns
saliva cDNA - duodenum DNA	-0.000672786	0.000291391	82.5622	-2.30888	0.202326	D_0__Bacteria;D_1__Fusobacteria;D_2__Fusobacteriia;D_3__Fusobacteriales;D_4__Leptotrichiaceae;D_5__Streptobacillus	0.763597	ns
saliva cDNA - saliva DNA	-0.000181751	0.000276686	81.3834	-0.656883	0.986039	D_0__Bacteria;D_1__Fusobacteria;D_2__Fusobacteriia;D_3__Fusobacteriales;D_4__Leptotrichiaceae;D_5__Streptobacillus	1	ns
saliva cDNA - stomach DNA	-0.000657261	0.000281574	82.0614	-2.33424	0.192474	D_0__Bacteria;D_1__Fusobacteria;D_2__Fusobacteriia;D_3__Fusobacteriales;D_4__Leptotrichiaceae;D_5__Streptobacillus	0.75182	ns
stomach cDNA - duodenum DNA	-0.000477836	0.000299731	82.2126	-1.59422	0.604674	D_0__Bacteria;D_1__Fusobacteria;D_2__Fusobacteriia;D_3__Fusobacteriales;D_4__Leptotrichiaceae;D_5__Streptobacillus	1	ns
stomach cDNA - saliva DNA	1.31993e-05	0.000287799	82.1624	0.0458631	1	D_0__Bacteria;D_1__Fusobacteria;D_2__Fusobacteriia;D_3__Fusobacteriales;D_4__Leptotrichiaceae;D_5__Streptobacillus	1	ns
stomach cDNA - stomach DNA	-0.000462311	0.000289911	81.6314	-1.59466	0.604401	D_0__Bacteria;D_1__Fusobacteria;D_2__Fusobacteriia;D_3__Fusobacteriales;D_4__Leptotrichiaceae;D_5__Streptobacillus	1	ns
duodenum DNA - saliva DNA	0.000491036	0.000282493	82.0764	1.73822	0.511005	D_0__Bacteria;D_1__Fusobacteria;D_2__Fusobacteriia;D_3__Fusobacteriales;D_4__Leptotrichiaceae;D_5__Streptobacillus	1	ns
duodenum DNA - stomach DNA	1.55251e-05	0.000284648	81.5283	0.0545413	1	D_0__Bacteria;D_1__Fusobacteria;D_2__Fusobacteriia;D_3__Fusobacteriales;D_4__Leptotrichiaceae;D_5__Streptobacillus	1	ns
saliva DNA - stomach DNA	-0.000475511	0.000272786	81.6382	-1.74316	0.507842	D_0__Bacteria;D_1__Fusobacteria;D_2__Fusobacteriia;D_3__Fusobacteriales;D_4__Leptotrichiaceae;D_5__Streptobacillus	1	ns
duodenum cDNA - saliva cDNA	0.000383441	0.000130076	83.6597	2.94782	0.0461023	D_0__Bacteria;D_1__Fusobacteria;D_2__Fusobacteriia;D_3__Fusobacteriales;D_4__Leptotrichiaceae;D_5__uncultured	0.317818	ns
duodenum cDNA - stomach cDNA	2.07531e-05	0.00013304	82.574	0.155992	0.999987	D_0__Bacteria;D_1__Fusobacteria;D_2__Fusobacteriia;D_3__Fusobacteriales;D_4__Leptotrichiaceae;D_5__uncultured	1	ns
duodenum cDNA - duodenum DNA	0.000113391	0.000130019	81.5241	0.872108	0.952091	D_0__Bacteria;D_1__Fusobacteria;D_2__Fusobacteriia;D_3__Fusobacteriales;D_4__Leptotrichiaceae;D_5__uncultured	1	ns
duodenum cDNA - saliva DNA	0.000417714	0.000126252	82.8773	3.30857	0.0168834	D_0__Bacteria;D_1__Fusobacteria;D_2__Fusobacteriia;D_3__Fusobacteriales;D_4__Leptotrichiaceae;D_5__uncultured	0.153639	ns
duodenum cDNA - stomach DNA	4.50385e-06	0.000127289	82.2038	0.0353827	1	D_0__Bacteria;D_1__Fusobacteria;D_2__Fusobacteriia;D_3__Fusobacteriales;D_4__Leptotrichiaceae;D_5__uncultured	1	ns
saliva cDNA - stomach cDNA	-0.000362688	0.000129964	83.4516	-2.79068	0.0689438	D_0__Bacteria;D_1__Fusobacteria;D_2__Fusobacteriia;D_3__Fusobacteriales;D_4__Leptotrichiaceae;D_5__uncultured	0.395089	ns
saliva cDNA - duodenum DNA	-0.00027005	0.000127656	83.2726	-2.11545	0.28959	D_0__Bacteria;D_1__Fusobacteria;D_2__Fusobacteriia;D_3__Fusobacteriales;D_4__Leptotrichiaceae;D_5__uncultured	0.952506	ns
saliva cDNA - saliva DNA	3.42724e-05	0.000121445	81.6511	0.282204	0.99975	D_0__Bacteria;D_1__Fusobacteria;D_2__Fusobacteriia;D_3__Fusobacteriales;D_4__Leptotrichiaceae;D_5__uncultured	1	ns
saliva cDNA - stomach DNA	-0.000378938	0.000123451	82.4984	-3.06954	0.0333401	D_0__Bacteria;D_1__Fusobacteria;D_2__Fusobacteriia;D_3__Fusobacteriales;D_4__Leptotrichiaceae;D_5__uncultured	0.254241	ns
stomach cDNA - duodenum DNA	9.26379e-05	0.000131392	82.919	0.705049	0.980847	D_0__Bacteria;D_1__Fusobacteria;D_2__Fusobacteriia;D_3__Fusobacteriales;D_4__Leptotrichiaceae;D_5__uncultured	1	ns
stomach cDNA - saliva DNA	0.000396961	0.000126164	82.7094	3.14638	0.0269263	D_0__Bacteria;D_1__Fusobacteria;D_2__Fusobacteriia;D_3__Fusobacteriales;D_4__Leptotrichiaceae;D_5__uncultured	0.220086	ns
stomach cDNA - stomach DNA	-1.62493e-05	0.000127202	82.038	-0.127744	0.999995	D_0__Bacteria;D_1__Fusobacteria;D_2__Fusobacteriia;D_3__Fusobacteriales;D_4__Leptotrichiaceae;D_5__uncultured	1	ns
duodenum DNA - saliva DNA	0.000304323	0.000123852	82.5435	2.45716	0.149243	D_0__Bacteria;D_1__Fusobacteria;D_2__Fusobacteriia;D_3__Fusobacteriales;D_4__Leptotrichiaceae;D_5__uncultured	0.63463	ns
duodenum DNA - stomach DNA	-0.000108887	0.00012491	81.8513	-0.871725	0.952183	D_0__Bacteria;D_1__Fusobacteria;D_2__Fusobacteriia;D_3__Fusobacteriales;D_4__Leptotrichiaceae;D_5__uncultured	1	ns
saliva DNA - stomach DNA	-0.00041321	0.000119676	81.8626	-3.45274	0.0110064	D_0__Bacteria;D_1__Fusobacteria;D_2__Fusobacteriia;D_3__Fusobacteriales;D_4__Leptotrichiaceae;D_5__uncultured	0.113816	ns
duodenum cDNA - saliva cDNA	-0.000607288	0.00189515	81.9368	-0.320443	0.999534	D_0__Bacteria;D_1__Patescibacteria;D_2__Gracilibacteria;D_3__Absconditabacteriales (SR1);D_4__SR1 bacterium oral taxon 875;D_5__SR1 bacterium oral taxon 875	1	ns
duodenum cDNA - stomach cDNA	0.0001846	0.00193316	81.464	0.0954918	0.999999	D_0__Bacteria;D_1__Patescibacteria;D_2__Gracilibacteria;D_3__Absconditabacteriales (SR1);D_4__SR1 bacterium oral taxon 875;D_5__SR1 bacterium oral taxon 875	1	ns
duodenum cDNA - duodenum DNA	-0.00234313	0.00188573	81.14	-1.24256	0.814542	D_0__Bacteria;D_1__Patescibacteria;D_2__Gracilibacteria;D_3__Absconditabacteriales (SR1);D_4__SR1 bacterium oral taxon 875;D_5__SR1 bacterium oral taxon 875	1	ns
duodenum cDNA - saliva DNA	-0.00464593	0.00183662	81.6719	-2.52961	0.127617	D_0__Bacteria;D_1__Patescibacteria;D_2__Gracilibacteria;D_3__Absconditabacteriales (SR1);D_4__SR1 bacterium oral taxon 875;D_5__SR1 bacterium oral taxon 875	0.580659	ns
duodenum cDNA - stomach DNA	-0.00237681	0.00184843	81.3552	-1.28585	0.791872	D_0__Bacteria;D_1__Patescibacteria;D_2__Gracilibacteria;D_3__Absconditabacteriales (SR1);D_4__SR1 bacterium oral taxon 875;D_5__SR1 bacterium oral taxon 875	1	ns
saliva cDNA - stomach cDNA	0.000791889	0.00189256	81.8519	0.418421	0.998304	D_0__Bacteria;D_1__Patescibacteria;D_2__Gracilibacteria;D_3__Absconditabacteriales (SR1);D_4__SR1 bacterium oral taxon 875;D_5__SR1 bacterium oral taxon 875	1	ns
saliva cDNA - duodenum DNA	-0.00173584	0.0018586	81.8184	-0.933952	0.936529	D_0__Bacteria;D_1__Patescibacteria;D_2__Gracilibacteria;D_3__Absconditabacteriales (SR1);D_4__SR1 bacterium oral taxon 875;D_5__SR1 bacterium oral taxon 875	1	ns
saliva cDNA - saliva DNA	-0.00403864	0.00176166	81.1689	-2.29253	0.209112	D_0__Bacteria;D_1__Patescibacteria;D_2__Gracilibacteria;D_3__Absconditabacteriales (SR1);D_4__SR1 bacterium oral taxon 875;D_5__SR1 bacterium oral taxon 875	0.773543	ns
saliva cDNA - stomach DNA	-0.00176952	0.00179481	81.5755	-0.98591	0.921179	D_0__Bacteria;D_1__Patescibacteria;D_2__Gracilibacteria;D_3__Absconditabacteriales (SR1);D_4__SR1 bacterium oral taxon 875;D_5__SR1 bacterium oral taxon 875	1	ns
stomach cDNA - duodenum DNA	-0.00252773	0.00191046	81.5769	-1.3231	0.771447	D_0__Bacteria;D_1__Patescibacteria;D_2__Gracilibacteria;D_3__Absconditabacteriales (SR1);D_4__SR1 bacterium oral taxon 875;D_5__SR1 bacterium oral taxon 875	1	ns
stomach cDNA - saliva DNA	-0.00483053	0.00183461	81.6043	-2.63301	0.100973	D_0__Bacteria;D_1__Patescibacteria;D_2__Gracilibacteria;D_3__Absconditabacteriales (SR1);D_4__SR1 bacterium oral taxon 875;D_5__SR1 bacterium oral taxon 875	0.501192	ns
stomach cDNA - stomach DNA	-0.00256141	0.00184645	81.2886	-1.38721	0.734512	D_0__Bacteria;D_1__Patescibacteria;D_2__Gracilibacteria;D_3__Absconditabacteriales (SR1);D_4__SR1 bacterium oral taxon 875;D_5__SR1 bacterium oral taxon 875	1	ns
duodenum DNA - saliva DNA	-0.0023028	0.00180065	81.5716	-1.27888	0.795607	D_0__Bacteria;D_1__Patescibacteria;D_2__Gracilibacteria;D_3__Absconditabacteriales (SR1);D_4__SR1 bacterium oral taxon 875;D_5__SR1 bacterium oral taxon 875	1	ns
duodenum DNA - stomach DNA	-3.36822e-05	0.00181273	81.2455	-0.0185809	1	D_0__Bacteria;D_1__Patescibacteria;D_2__Gracilibacteria;D_3__Absconditabacteriales (SR1);D_4__SR1 bacterium oral taxon 875;D_5__SR1 bacterium oral taxon 875	1	ns
saliva DNA - stomach DNA	0.00226912	0.00173779	81.3597	1.30575	0.781057	D_0__Bacteria;D_1__Patescibacteria;D_2__Gracilibacteria;D_3__Absconditabacteriales (SR1);D_4__SR1 bacterium oral taxon 875;D_5__SR1 bacterium oral taxon 875	1	ns
duodenum cDNA - saliva cDNA	5.83989e-05	0.00015111	84.1852	0.386466	0.998844	D_0__Bacteria;D_1__Patescibacteria;D_2__Gracilibacteria;D_3__Absconditabacteriales (SR1);D_4__candidate division SR1 bacterium MGEHA;D_5__candidate division SR1 bacterium MGEHA	1	ns
duodenum cDNA - stomach cDNA	-6.88252e-05	0.000154687	82.9756	-0.444934	0.997726	D_0__Bacteria;D_1__Patescibacteria;D_2__Gracilibacteria;D_3__Absconditabacteriales (SR1);D_4__candidate division SR1 bacterium MGEHA;D_5__candidate division SR1 bacterium MGEHA	1	ns
duodenum cDNA - duodenum DNA	6.87901e-05	0.000151285	81.6729	0.454707	0.997476	D_0__Bacteria;D_1__Patescibacteria;D_2__Gracilibacteria;D_3__Absconditabacteriales (SR1);D_4__candidate division SR1 bacterium MGEHA;D_5__candidate division SR1 bacterium MGEHA	1	ns
duodenum cDNA - saliva DNA	7.10494e-05	0.00014675	83.2367	0.484153	0.996603	D_0__Bacteria;D_1__Patescibacteria;D_2__Gracilibacteria;D_3__Absconditabacteriales (SR1);D_4__candidate division SR1 bacterium MGEHA;D_5__candidate division SR1 bacterium MGEHA	1	ns
duodenum cDNA - stomach DNA	0.000101424	0.000148037	82.5076	0.685127	0.983141	D_0__Bacteria;D_1__Patescibacteria;D_2__Gracilibacteria;D_3__Absconditabacteriales (SR1);D_4__candidate division SR1 bacterium MGEHA;D_5__candidate division SR1 bacterium MGEHA	1	ns
saliva cDNA - stomach cDNA	-0.000127224	0.000151007	83.9589	-0.842505	0.958571	D_0__Bacteria;D_1__Patescibacteria;D_2__Gracilibacteria;D_3__Absconditabacteriales (SR1);D_4__candidate division SR1 bacterium MGEHA;D_5__candidate division SR1 bacterium MGEHA	1	ns
saliva cDNA - duodenum DNA	1.03913e-05	0.000148339	83.7063	0.0700506	1	D_0__Bacteria;D_1__Patescibacteria;D_2__Gracilibacteria;D_3__Absconditabacteriales (SR1);D_4__candidate division SR1 bacterium MGEHA;D_5__candidate division SR1 bacterium MGEHA	1	ns
saliva cDNA - saliva DNA	1.26506e-05	0.000141299	81.8478	0.0895307	0.999999	D_0__Bacteria;D_1__Patescibacteria;D_2__Gracilibacteria;D_3__Absconditabacteriales (SR1);D_4__candidate division SR1 bacterium MGEHA;D_5__candidate division SR1 bacterium MGEHA	1	ns
saliva cDNA - stomach DNA	4.30252e-05	0.000143533	82.7567	0.299759	0.999664	D_0__Bacteria;D_1__Patescibacteria;D_2__Gracilibacteria;D_3__Absconditabacteriales (SR1);D_4__candidate division SR1 bacterium MGEHA;D_5__candidate division SR1 bacterium MGEHA	1	ns
stomach cDNA - duodenum DNA	0.000137615	0.000152732	83.3942	0.901025	0.945197	D_0__Bacteria;D_1__Patescibacteria;D_2__Gracilibacteria;D_3__Absconditabacteriales (SR1);D_4__candidate division SR1 bacterium MGEHA;D_5__candidate division SR1 bacterium MGEHA	1	ns
stomach cDNA - saliva DNA	0.000139875	0.000146669	83.053	0.953676	0.930971	D_0__Bacteria;D_1__Patescibacteria;D_2__Gracilibacteria;D_3__Absconditabacteriales (SR1);D_4__candidate division SR1 bacterium MGEHA;D_5__candidate division SR1 bacterium MGEHA	1	ns
stomach cDNA - stomach DNA	0.000170249	0.000147957	82.3261	1.15067	0.858469	D_0__Bacteria;D_1__Patescibacteria;D_2__Gracilibacteria;D_3__Absconditabacteriales (SR1);D_4__candidate division SR1 bacterium MGEHA;D_5__candidate division SR1 bacterium MGEHA	1	ns
duodenum DNA - saliva DNA	2.25931e-06	0.000143993	82.8207	0.0156904	1	D_0__Bacteria;D_1__Patescibacteria;D_2__Gracilibacteria;D_3__Absconditabacteriales (SR1);D_4__candidate division SR1 bacterium MGEHA;D_5__candidate division SR1 bacterium MGEHA	1	ns
duodenum DNA - stomach DNA	3.26339e-05	0.000145306	82.072	0.224588	0.999919	D_0__Bacteria;D_1__Patescibacteria;D_2__Gracilibacteria;D_3__Absconditabacteriales (SR1);D_4__candidate division SR1 bacterium MGEHA;D_5__candidate division SR1 bacterium MGEHA	1	ns
saliva DNA - stomach DNA	3.03746e-05	0.000139206	81.9822	0.218199	0.99993	D_0__Bacteria;D_1__Patescibacteria;D_2__Gracilibacteria;D_3__Absconditabacteriales (SR1);D_4__candidate division SR1 bacterium MGEHA;D_5__candidate division SR1 bacterium MGEHA	1	ns
duodenum cDNA - saliva cDNA	0.000139369	0.00028184	83.301	0.494496	0.996247	D_0__Bacteria;D_1__Patescibacteria;D_2__Gracilibacteria;D_3__Absconditabacteriales (SR1);__;__	1	ns
duodenum cDNA - stomach cDNA	-6.90861e-05	0.000288094	82.3162	-0.239804	0.999888	D_0__Bacteria;D_1__Patescibacteria;D_2__Gracilibacteria;D_3__Absconditabacteriales (SR1);__;__	1	ns
duodenum cDNA - duodenum DNA	-5.81857e-05	0.000281426	81.4309	-0.206753	0.999946	D_0__Bacteria;D_1__Patescibacteria;D_2__Gracilibacteria;D_3__Absconditabacteriales (SR1);__;__	1	ns
duodenum cDNA - saliva DNA	-0.000128677	0.000273456	82.6298	-0.470558	0.997031	D_0__Bacteria;D_1__Patescibacteria;D_2__Gracilibacteria;D_3__Absconditabacteriales (SR1);__;__	1	ns
duodenum cDNA - stomach DNA	1.80039e-05	0.000275599	82.0076	0.0653265	1	D_0__Bacteria;D_1__Patescibacteria;D_2__Gracilibacteria;D_3__Absconditabacteriales (SR1);__;__	1	ns
saliva cDNA - stomach cDNA	-0.000208455	0.000281564	83.1121	-0.740346	0.976241	D_0__Bacteria;D_1__Patescibacteria;D_2__Gracilibacteria;D_3__Absconditabacteriales (SR1);__;__	1	ns
saliva cDNA - duodenum DNA	-0.000197555	0.000276549	82.9745	-0.714355	0.979701	D_0__Bacteria;D_1__Patescibacteria;D_2__Gracilibacteria;D_3__Absconditabacteriales (SR1);__;__	1	ns
saliva cDNA - saliva DNA	-0.000268046	0.000262878	81.5308	-1.01966	0.910072	D_0__Bacteria;D_1__Patescibacteria;D_2__Gracilibacteria;D_3__Absconditabacteriales (SR1);__;__	1	ns
saliva cDNA - stomach DNA	-0.000121365	0.000267347	82.3177	-0.45396	0.997497	D_0__Bacteria;D_1__Patescibacteria;D_2__Gracilibacteria;D_3__Absconditabacteriales (SR1);__;__	1	ns
stomach cDNA - duodenum DNA	1.09004e-05	0.00028457	82.6112	0.0383047	1	D_0__Bacteria;D_1__Patescibacteria;D_2__Gracilibacteria;D_3__Absconditabacteriales (SR1);__;__	1	ns
stomach cDNA - saliva DNA	-5.95908e-05	0.00027324	82.4778	-0.218089	0.99993	D_0__Bacteria;D_1__Patescibacteria;D_2__Gracilibacteria;D_3__Absconditabacteriales (SR1);__;__	1	ns
stomach cDNA - stomach DNA	8.709e-05	0.000275386	81.8577	0.316247	0.999563	D_0__Bacteria;D_1__Patescibacteria;D_2__Gracilibacteria;D_3__Absconditabacteriales (SR1);__;__	1	ns
duodenum DNA - saliva DNA	-7.04912e-05	0.000268218	82.3494	-0.262813	0.999824	D_0__Bacteria;D_1__Patescibacteria;D_2__Gracilibacteria;D_3__Absconditabacteriales (SR1);__;__	1	ns
duodenum DNA - stomach DNA	7.61896e-05	0.000270406	81.7097	0.28176	0.999752	D_0__Bacteria;D_1__Patescibacteria;D_2__Gracilibacteria;D_3__Absconditabacteriales (SR1);__;__	1	ns
saliva DNA - stomach DNA	0.000146681	0.000259098	81.7731	0.566121	0.992929	D_0__Bacteria;D_1__Patescibacteria;D_2__Gracilibacteria;D_3__Absconditabacteriales (SR1);__;__	1	ns
duodenum cDNA - saliva cDNA	0.00028962	0.000116623	82.9878	2.48339	0.140996	D_0__Bacteria;D_1__Patescibacteria;D_2__Saccharimonadia;D_3__Saccharimonadales;D_4__Candidatus Saccharibacteria bacterium UB2523;D_5__Candidatus Saccharibacteria bacterium UB2523	0.605351	ns
duodenum cDNA - stomach cDNA	-7.2046e-05	0.000119151	82.1023	-0.604662	0.990424	D_0__Bacteria;D_1__Patescibacteria;D_2__Saccharimonadia;D_3__Saccharimonadales;D_4__Candidatus Saccharibacteria bacterium UB2523;D_5__Candidatus Saccharibacteria bacterium UB2523	1	ns
duodenum cDNA - duodenum DNA	8.68474e-05	0.000116351	81.3551	0.746428	0.97536	D_0__Bacteria;D_1__Patescibacteria;D_2__Saccharimonadia;D_3__Saccharimonadales;D_4__Candidatus Saccharibacteria bacterium UB2523;D_5__Candidatus Saccharibacteria bacterium UB2523	1	ns
duodenum cDNA - saliva DNA	0.000237711	0.00011312	82.4121	2.10141	0.296826	D_0__Bacteria;D_1__Patescibacteria;D_2__Saccharimonadia;D_3__Saccharimonadales;D_4__Candidatus Saccharibacteria bacterium UB2523;D_5__Candidatus Saccharibacteria bacterium UB2523	0.962393	ns
duodenum cDNA - stomach DNA	-0.000161675	0.000113969	81.8443	-1.41858	0.715727	D_0__Bacteria;D_1__Patescibacteria;D_2__Saccharimonadia;D_3__Saccharimonadales;D_4__Candidatus Saccharibacteria bacterium UB2523;D_5__Candidatus Saccharibacteria bacterium UB2523	1	ns
saliva cDNA - stomach cDNA	-0.000361666	0.000116497	82.819	-3.1045	0.0302519	D_0__Bacteria;D_1__Patescibacteria;D_2__Saccharimonadia;D_3__Saccharimonadales;D_4__Candidatus Saccharibacteria bacterium UB2523;D_5__Candidatus Saccharibacteria bacterium UB2523	0.239744	ns
saliva cDNA - duodenum DNA	-0.000202772	0.000114418	82.7124	-1.77221	0.489125	D_0__Bacteria;D_1__Patescibacteria;D_2__Saccharimonadia;D_3__Saccharimonadales;D_4__Candidatus Saccharibacteria bacterium UB2523;D_5__Candidatus Saccharibacteria bacterium UB2523	1	ns
saliva cDNA - saliva DNA	-5.19086e-05	0.000108686	81.4346	-0.477602	0.996813	D_0__Bacteria;D_1__Patescibacteria;D_2__Saccharimonadia;D_3__Saccharimonadales;D_4__Candidatus Saccharibacteria bacterium UB2523;D_5__Candidatus Saccharibacteria bacterium UB2523	1	ns
saliva cDNA - stomach DNA	-0.000451294	0.00011058	82.1557	-4.08117	0.00140596	D_0__Bacteria;D_1__Patescibacteria;D_2__Saccharimonadia;D_3__Saccharimonadales;D_4__Candidatus Saccharibacteria bacterium UB2523;D_5__Candidatus Saccharibacteria bacterium UB2523	0.0200282	*
stomach cDNA - duodenum DNA	0.000158893	0.000117708	82.3541	1.34989	0.756275	D_0__Bacteria;D_1__Patescibacteria;D_2__Saccharimonadia;D_3__Saccharimonadales;D_4__Candidatus Saccharibacteria bacterium UB2523;D_5__Candidatus Saccharibacteria bacterium UB2523	1	ns
stomach cDNA - saliva DNA	0.000309757	0.000113022	82.2767	2.74068	0.0781085	D_0__Bacteria;D_1__Patescibacteria;D_2__Saccharimonadia;D_3__Saccharimonadales;D_4__Candidatus Saccharibacteria bacterium UB2523;D_5__Candidatus Saccharibacteria bacterium UB2523	0.426472	ns
stomach cDNA - stomach DNA	-8.96287e-05	0.000113872	81.7108	-0.787098	0.96898	D_0__Bacteria;D_1__Patescibacteria;D_2__Saccharimonadia;D_3__Saccharimonadales;D_4__Candidatus Saccharibacteria bacterium UB2523;D_5__Candidatus Saccharibacteria bacterium UB2523	1	ns
duodenum DNA - saliva DNA	0.000150864	0.000110941	82.1764	1.35986	0.750528	D_0__Bacteria;D_1__Patescibacteria;D_2__Saccharimonadia;D_3__Saccharimonadales;D_4__Candidatus Saccharibacteria bacterium UB2523;D_5__Candidatus Saccharibacteria bacterium UB2523	1	ns
duodenum DNA - stomach DNA	-0.000248522	0.000111808	81.5924	-2.22276	0.238812	D_0__Bacteria;D_1__Patescibacteria;D_2__Saccharimonadia;D_3__Saccharimonadales;D_4__Candidatus Saccharibacteria bacterium UB2523;D_5__Candidatus Saccharibacteria bacterium UB2523	0.842322	ns
saliva DNA - stomach DNA	-0.000399386	0.000107142	81.6889	-3.72762	0.00463425	D_0__Bacteria;D_1__Patescibacteria;D_2__Saccharimonadia;D_3__Saccharimonadales;D_4__Candidatus Saccharibacteria bacterium UB2523;D_5__Candidatus Saccharibacteria bacterium UB2523	0.0540663	*
duodenum cDNA - saliva cDNA	0.000168029	0.000664751	82.6948	0.25277	0.999854	D_0__Bacteria;D_1__Patescibacteria;D_2__Saccharimonadia;D_3__Saccharimonadales;D_4__Saccharimonadaceae;D_5__Candidatus Saccharimonas	1	ns
duodenum cDNA - stomach cDNA	-0.000571352	0.000678852	81.9119	-0.841645	0.958726	D_0__Bacteria;D_1__Patescibacteria;D_2__Saccharimonadia;D_3__Saccharimonadales;D_4__Saccharimonadaceae;D_5__Candidatus Saccharimonas	1	ns
duodenum cDNA - duodenum DNA	-0.00122781	0.000662685	81.289	-1.85278	0.438488	D_0__Bacteria;D_1__Patescibacteria;D_2__Saccharimonadia;D_3__Saccharimonadales;D_4__Saccharimonadaceae;D_5__Candidatus Saccharimonas	1	ns
duodenum cDNA - saliva DNA	-0.0019935	0.000644618	82.2073	-3.09253	0.0313235	D_0__Bacteria;D_1__Patescibacteria;D_2__Saccharimonadia;D_3__Saccharimonadales;D_4__Saccharimonadaceae;D_5__Candidatus Saccharimonas	0.241563	ns
duodenum cDNA - stomach DNA	-0.00182062	0.00064926	81.6986	-2.80415	0.0668833	D_0__Bacteria;D_1__Patescibacteria;D_2__Saccharimonadia;D_3__Saccharimonadales;D_4__Saccharimonadaceae;D_5__Candidatus Saccharimonas	0.390298	ns
saliva cDNA - stomach cDNA	-0.000739381	0.000663978	82.5473	-1.11356	0.874448	D_0__Bacteria;D_1__Patescibacteria;D_2__Saccharimonadia;D_3__Saccharimonadales;D_4__Saccharimonadaceae;D_5__Candidatus Saccharimonas	1	ns
saliva cDNA - duodenum DNA	-0.00139584	0.000652106	82.4656	-2.14051	0.277224	D_0__Bacteria;D_1__Patescibacteria;D_2__Saccharimonadia;D_3__Saccharimonadales;D_4__Saccharimonadaceae;D_5__Candidatus Saccharimonas	0.93034	ns
saliva cDNA - saliva DNA	-0.00216153	0.000619047	81.3519	-3.49171	0.00979092	D_0__Bacteria;D_1__Patescibacteria;D_2__Saccharimonadia;D_3__Saccharimonadales;D_4__Saccharimonadaceae;D_5__Candidatus Saccharimonas	0.104411	ns
saliva cDNA - stomach DNA	-0.00198865	0.000630078	82.0001	-3.1562	0.0262507	D_0__Bacteria;D_1__Patescibacteria;D_2__Saccharimonadia;D_3__Saccharimonadales;D_4__Saccharimonadaceae;D_5__Candidatus Saccharimonas	0.21787	ns
stomach cDNA - duodenum DNA	-0.000656456	0.000670709	82.1239	-0.97875	0.923428	D_0__Bacteria;D_1__Patescibacteria;D_2__Saccharimonadia;D_3__Saccharimonadales;D_4__Saccharimonadaceae;D_5__Candidatus Saccharimonas	1	ns
stomach cDNA - saliva DNA	-0.00142215	0.000644015	82.0892	-2.20826	0.245268	D_0__Bacteria;D_1__Patescibacteria;D_2__Saccharimonadia;D_3__Saccharimonadales;D_4__Saccharimonadaceae;D_5__Candidatus Saccharimonas	0.854804	ns
stomach cDNA - stomach DNA	-0.00124927	0.000648665	81.5822	-1.92591	0.394134	D_0__Bacteria;D_1__Patescibacteria;D_2__Saccharimonadia;D_3__Saccharimonadales;D_4__Saccharimonadaceae;D_5__Candidatus Saccharimonas	1	ns
duodenum DNA - saliva DNA	-0.000765694	0.000632135	82.0117	-1.21128	0.830171	D_0__Bacteria;D_1__Patescibacteria;D_2__Saccharimonadia;D_3__Saccharimonadales;D_4__Saccharimonadaceae;D_5__Candidatus Saccharimonas	1	ns
duodenum DNA - stomach DNA	-0.000592813	0.000636879	81.4883	-0.930811	0.937385	D_0__Bacteria;D_1__Patescibacteria;D_2__Saccharimonadia;D_3__Saccharimonadales;D_4__Saccharimonadaceae;D_5__Candidatus Saccharimonas	1	ns
saliva DNA - stomach DNA	0.000172881	0.000610364	81.6047	0.283242	0.999745	D_0__Bacteria;D_1__Patescibacteria;D_2__Saccharimonadia;D_3__Saccharimonadales;D_4__Saccharimonadaceae;D_5__Candidatus Saccharimonas	1	ns
duodenum cDNA - saliva cDNA	0.000268983	0.00014491	84.3366	1.8562	0.436129	D_0__Bacteria;D_1__Patescibacteria;D_2__Saccharimonadia;D_3__Saccharimonadales;D_4__Saccharimonadaceae;D_5__uncultured Candidatus Saccharibacteria bacterium	1	ns
duodenum cDNA - stomach cDNA	-0.000249384	0.000148378	83.0964	-1.68073	0.548256	D_0__Bacteria;D_1__Patescibacteria;D_2__Saccharimonadia;D_3__Saccharimonadales;D_4__Saccharimonadaceae;D_5__uncultured Candidatus Saccharibacteria bacterium	1	ns
duodenum cDNA - duodenum DNA	7.12444e-05	0.000145147	81.7184	0.490842	0.996373	D_0__Bacteria;D_1__Patescibacteria;D_2__Saccharimonadia;D_3__Saccharimonadales;D_4__Saccharimonadaceae;D_5__uncultured Candidatus Saccharibacteria bacterium	1	ns
duodenum cDNA - saliva DNA	0.000243946	0.000140754	83.3396	1.73314	0.514218	D_0__Bacteria;D_1__Patescibacteria;D_2__Saccharimonadia;D_3__Saccharimonadales;D_4__Saccharimonadaceae;D_5__uncultured Candidatus Saccharibacteria bacterium	1	ns
duodenum cDNA - stomach DNA	0.000132232	0.00014201	82.5985	0.931144	0.937311	D_0__Bacteria;D_1__Patescibacteria;D_2__Saccharimonadia;D_3__Saccharimonadales;D_4__Saccharimonadaceae;D_5__uncultured Candidatus Saccharibacteria bacterium	1	ns
saliva cDNA - stomach cDNA	-0.000518367	0.000144819	84.1076	-3.5794	0.00735159	D_0__Bacteria;D_1__Patescibacteria;D_2__Saccharimonadia;D_3__Saccharimonadales;D_4__Saccharimonadaceae;D_5__uncultured Candidatus Saccharibacteria bacterium	0.0829333	*
saliva cDNA - duodenum DNA	-0.000197739	0.000142266	83.8307	-1.38993	0.732912	D_0__Bacteria;D_1__Patescibacteria;D_2__Saccharimonadia;D_3__Saccharimonadales;D_4__Saccharimonadaceae;D_5__uncultured Candidatus Saccharibacteria bacterium	1	ns
saliva cDNA - saliva DNA	-2.50373e-05	0.000135564	81.9092	-0.184691	0.999969	D_0__Bacteria;D_1__Patescibacteria;D_2__Saccharimonadia;D_3__Saccharimonadales;D_4__Saccharimonadaceae;D_5__uncultured Candidatus Saccharibacteria bacterium	1	ns
saliva cDNA - stomach DNA	-0.000136751	0.00013768	82.8302	-0.993257	0.918859	D_0__Bacteria;D_1__Patescibacteria;D_2__Saccharimonadia;D_3__Saccharimonadales;D_4__Saccharimonadaceae;D_5__uncultured Candidatus Saccharibacteria bacterium	1	ns
stomach cDNA - duodenum DNA	0.000320628	0.000146492	83.5361	2.18871	0.254053	D_0__Bacteria;D_1__Patescibacteria;D_2__Saccharimonadia;D_3__Saccharimonadales;D_4__Saccharimonadaceae;D_5__uncultured Candidatus Saccharibacteria bacterium	0.877931	ns
stomach cDNA - saliva DNA	0.00049333	0.000140682	83.1533	3.5067	0.00927002	D_0__Bacteria;D_1__Patescibacteria;D_2__Saccharimonadia;D_3__Saccharimonadales;D_4__Saccharimonadaceae;D_5__uncultured Candidatus Saccharibacteria bacterium	0.100425	ns
stomach cDNA - stomach DNA	0.000381616	0.000141939	82.4145	2.68858	0.0885121	D_0__Bacteria;D_1__Patescibacteria;D_2__Saccharimonadia;D_3__Saccharimonadales;D_4__Saccharimonadaceae;D_5__uncultured Candidatus Saccharibacteria bacterium	0.461141	ns
duodenum DNA - saliva DNA	0.000172702	0.00013812	82.8992	1.25037	0.810565	D_0__Bacteria;D_1__Patescibacteria;D_2__Saccharimonadia;D_3__Saccharimonadales;D_4__Saccharimonadaceae;D_5__uncultured Candidatus Saccharibacteria bacterium	1	ns
duodenum DNA - stomach DNA	6.09876e-05	0.000139401	82.1384	0.437498	0.997901	D_0__Bacteria;D_1__Patescibacteria;D_2__Saccharimonadia;D_3__Saccharimonadales;D_4__Saccharimonadaceae;D_5__uncultured Candidatus Saccharibacteria bacterium	1	ns
saliva DNA - stomach DNA	-0.000111714	0.000133548	82.0145	-0.83651	0.959779	D_0__Bacteria;D_1__Patescibacteria;D_2__Saccharimonadia;D_3__Saccharimonadales;D_4__Saccharimonadaceae;D_5__uncultured Candidatus Saccharibacteria bacterium	1	ns
duodenum cDNA - saliva cDNA	0.00384307	0.00175955	81.6893	2.18412	0.256436	D_0__Bacteria;D_1__Patescibacteria;D_2__Saccharimonadia;D_3__Saccharimonadales;D_4__Saccharimonadaceae;__	0.8817	ns
duodenum cDNA - stomach cDNA	-0.00339648	0.0017942	81.3319	-1.89303	0.413852	D_0__Bacteria;D_1__Patescibacteria;D_2__Saccharimonadia;D_3__Saccharimonadales;D_4__Saccharimonadaceae;__	1	ns
duodenum cDNA - duodenum DNA	0.003294	0.0017498	81.0983	1.8825	0.420263	D_0__Bacteria;D_1__Patescibacteria;D_2__Saccharimonadia;D_3__Saccharimonadales;D_4__Saccharimonadaceae;__	1	ns
duodenum cDNA - saliva DNA	-0.000887342	0.00170489	81.4955	-0.520467	0.995221	D_0__Bacteria;D_1__Patescibacteria;D_2__Saccharimonadia;D_3__Saccharimonadales;D_4__Saccharimonadaceae;__	1	ns
duodenum cDNA - stomach DNA	0.00482344	0.00171545	81.2539	2.81177	0.0656792	D_0__Bacteria;D_1__Patescibacteria;D_2__Saccharimonadia;D_3__Saccharimonadales;D_4__Saccharimonadaceae;__	0.389964	ns
saliva cDNA - stomach cDNA	-0.00723955	0.00175704	81.6264	-4.12031	0.00123224	D_0__Bacteria;D_1__Patescibacteria;D_2__Saccharimonadia;D_3__Saccharimonadales;D_4__Saccharimonadaceae;__	0.0186006	*
saliva cDNA - duodenum DNA	-0.000549065	0.00172547	81.6043	-0.318211	0.99955	D_0__Bacteria;D_1__Patescibacteria;D_2__Saccharimonadia;D_3__Saccharimonadales;D_4__Saccharimonadaceae;__	1	ns
saliva cDNA - saliva DNA	-0.00473041	0.0016347	81.1183	-2.89374	0.0533683	D_0__Bacteria;D_1__Patescibacteria;D_2__Saccharimonadia;D_3__Saccharimonadales;D_4__Saccharimonadaceae;__	0.343621	ns
saliva cDNA - stomach DNA	0.000980368	0.00166599	81.4291	0.588461	0.991544	D_0__Bacteria;D_1__Patescibacteria;D_2__Saccharimonadia;D_3__Saccharimonadales;D_4__Saccharimonadaceae;__	1	ns
stomach cDNA - duodenum DNA	0.00669048	0.00177328	81.4138	3.77295	0.00400421	D_0__Bacteria;D_1__Patescibacteria;D_2__Saccharimonadia;D_3__Saccharimonadales;D_4__Saccharimonadaceae;__	0.0483694	*
stomach cDNA - saliva DNA	0.00250913	0.00170294	81.4454	1.47341	0.681966	D_0__Bacteria;D_1__Patescibacteria;D_2__Saccharimonadia;D_3__Saccharimonadales;D_4__Saccharimonadaceae;__	1	ns
stomach cDNA - stomach DNA	0.00821991	0.00171352	81.2046	4.79709	0.00010298	D_0__Bacteria;D_1__Patescibacteria;D_2__Saccharimonadia;D_3__Saccharimonadales;D_4__Saccharimonadaceae;__	0.00270322	**
duodenum DNA - saliva DNA	-0.00418135	0.00167139	81.4235	-2.50172	0.135715	D_0__Bacteria;D_1__Patescibacteria;D_2__Saccharimonadia;D_3__Saccharimonadales;D_4__Saccharimonadaceae;__	0.597196	ns
duodenum DNA - stomach DNA	0.00152943	0.00168219	81.1747	0.909193	0.943098	D_0__Bacteria;D_1__Patescibacteria;D_2__Saccharimonadia;D_3__Saccharimonadales;D_4__Saccharimonadaceae;__	1	ns
saliva DNA - stomach DNA	0.00571078	0.00161281	81.2709	3.54088	0.0084123	D_0__Bacteria;D_1__Patescibacteria;D_2__Saccharimonadia;D_3__Saccharimonadales;D_4__Saccharimonadaceae;__	0.093356	*
duodenum cDNA - saliva cDNA	0.00110516	0.000387895	82.9369	2.84912	0.0595937	D_0__Bacteria;D_1__Patescibacteria;D_2__Saccharimonadia;D_3__Saccharimonadales;D_4__TM7 phylum sp. oral clone FR058;D_5__TM7 phylum sp. oral clone FR058	0.37144	ns
duodenum cDNA - stomach cDNA	0.000356307	0.000396273	82.0685	0.899145	0.945647	D_0__Bacteria;D_1__Patescibacteria;D_2__Saccharimonadia;D_3__Saccharimonadales;D_4__TM7 phylum sp. oral clone FR058;D_5__TM7 phylum sp. oral clone FR058	1	ns
duodenum cDNA - duodenum DNA	0.000501391	0.000386938	81.3433	1.29579	0.7865	D_0__Bacteria;D_1__Patescibacteria;D_2__Saccharimonadia;D_3__Saccharimonadales;D_4__TM7 phylum sp. oral clone FR058;D_5__TM7 phylum sp. oral clone FR058	1	ns
duodenum cDNA - saliva DNA	0.000130108	0.000376228	82.3766	0.345822	0.999325	D_0__Bacteria;D_1__Patescibacteria;D_2__Saccharimonadia;D_3__Saccharimonadales;D_4__TM7 phylum sp. oral clone FR058;D_5__TM7 phylum sp. oral clone FR058	1	ns
duodenum cDNA - stomach DNA	0.000959983	0.000379033	81.8185	2.53272	0.126721	D_0__Bacteria;D_1__Patescibacteria;D_2__Saccharimonadia;D_3__Saccharimonadales;D_4__TM7 phylum sp. oral clone FR058;D_5__TM7 phylum sp. oral clone FR058	0.578508	ns
saliva cDNA - stomach cDNA	-0.000748851	0.000387472	82.7717	-1.93266	0.390028	D_0__Bacteria;D_1__Patescibacteria;D_2__Saccharimonadia;D_3__Saccharimonadales;D_4__TM7 phylum sp. oral clone FR058;D_5__TM7 phylum sp. oral clone FR058	1	ns
saliva cDNA - duodenum DNA	-0.000603768	0.000380554	82.6696	-1.58655	0.609643	D_0__Bacteria;D_1__Patescibacteria;D_2__Saccharimonadia;D_3__Saccharimonadales;D_4__TM7 phylum sp. oral clone FR058;D_5__TM7 phylum sp. oral clone FR058	1	ns
saliva cDNA - saliva DNA	-0.00097505	0.00036145	81.4198	-2.69761	0.0867611	D_0__Bacteria;D_1__Patescibacteria;D_2__Saccharimonadia;D_3__Saccharimonadales;D_4__TM7 phylum sp. oral clone FR058;D_5__TM7 phylum sp. oral clone FR058	0.459027	ns
saliva cDNA - stomach DNA	-0.000145176	0.000367772	82.129	-0.394744	0.998719	D_0__Bacteria;D_1__Patescibacteria;D_2__Saccharimonadia;D_3__Saccharimonadales;D_4__TM7 phylum sp. oral clone FR058;D_5__TM7 phylum sp. oral clone FR058	1	ns
stomach cDNA - duodenum DNA	0.000145084	0.000391484	82.3134	0.370599	0.999055	D_0__Bacteria;D_1__Patescibacteria;D_2__Saccharimonadia;D_3__Saccharimonadales;D_4__TM7 phylum sp. oral clone FR058;D_5__TM7 phylum sp. oral clone FR058	1	ns
stomach cDNA - saliva DNA	-0.000226199	0.000375898	82.2441	-0.601757	0.990633	D_0__Bacteria;D_1__Patescibacteria;D_2__Saccharimonadia;D_3__Saccharimonadales;D_4__TM7 phylum sp. oral clone FR058;D_5__TM7 phylum sp. oral clone FR058	1	ns
stomach cDNA - stomach DNA	0.000603676	0.000378706	81.6878	1.59405	0.604801	D_0__Bacteria;D_1__Patescibacteria;D_2__Saccharimonadia;D_3__Saccharimonadales;D_4__TM7 phylum sp. oral clone FR058;D_5__TM7 phylum sp. oral clone FR058	1	ns
duodenum DNA - saliva DNA	-0.000371283	0.000368973	82.148	-1.00626	0.914599	D_0__Bacteria;D_1__Patescibacteria;D_2__Saccharimonadia;D_3__Saccharimonadales;D_4__TM7 phylum sp. oral clone FR058;D_5__TM7 phylum sp. oral clone FR058	1	ns
duodenum DNA - stomach DNA	0.000458592	0.000371838	81.5739	1.23331	0.819235	D_0__Bacteria;D_1__Patescibacteria;D_2__Saccharimonadia;D_3__Saccharimonadales;D_4__TM7 phylum sp. oral clone FR058;D_5__TM7 phylum sp. oral clone FR058	1	ns
saliva DNA - stomach DNA	0.000829875	0.000356327	81.6747	2.32897	0.194562	D_0__Bacteria;D_1__Patescibacteria;D_2__Saccharimonadia;D_3__Saccharimonadales;D_4__TM7 phylum sp. oral clone FR058;D_5__TM7 phylum sp. oral clone FR058	0.756632	ns
duodenum cDNA - saliva cDNA	0.000757042	0.0011487	86.0197	0.659042	0.985854	D_0__Bacteria;D_1__Proteobacteria;D_2__Alphaproteobacteria;D_3__Rhizobiales;D_4__Xanthobacteraceae;D_5__Bradyrhizobium	1	ns
duodenum cDNA - stomach cDNA	0.000178809	0.00117955	84.5801	0.151591	0.999988	D_0__Bacteria;D_1__Proteobacteria;D_2__Alphaproteobacteria;D_3__Rhizobiales;D_4__Xanthobacteraceae;D_5__Bradyrhizobium	1	ns
duodenum cDNA - duodenum DNA	-0.00125653	0.00115747	82.3044	-1.08558	0.885788	D_0__Bacteria;D_1__Proteobacteria;D_2__Alphaproteobacteria;D_3__Rhizobiales;D_4__Xanthobacteraceae;D_5__Bradyrhizobium	1	ns
duodenum cDNA - saliva DNA	0.000773695	0.00111831	84.4639	0.691844	0.982402	D_0__Bacteria;D_1__Proteobacteria;D_2__Alphaproteobacteria;D_3__Rhizobiales;D_4__Xanthobacteraceae;D_5__Bradyrhizobium	1	ns
duodenum cDNA - stomach DNA	-0.00111537	0.00113017	83.6917	-0.986905	0.920899	D_0__Bacteria;D_1__Proteobacteria;D_2__Alphaproteobacteria;D_3__Rhizobiales;D_4__Xanthobacteraceae;D_5__Bradyrhizobium	1	ns
saliva cDNA - stomach cDNA	-0.000578233	0.0011487	85.8717	-0.503378	0.995923	D_0__Bacteria;D_1__Proteobacteria;D_2__Alphaproteobacteria;D_3__Rhizobiales;D_4__Xanthobacteraceae;D_5__Bradyrhizobium	1	ns
saliva cDNA - duodenum DNA	-0.00201357	0.00112909	85.2137	-1.78336	0.48185	D_0__Bacteria;D_1__Proteobacteria;D_2__Alphaproteobacteria;D_3__Rhizobiales;D_4__Xanthobacteraceae;D_5__Bradyrhizobium	1	ns
saliva cDNA - saliva DNA	1.66538e-05	0.00108065	82.7555	0.0154109	1	D_0__Bacteria;D_1__Proteobacteria;D_2__Alphaproteobacteria;D_3__Rhizobiales;D_4__Xanthobacteraceae;D_5__Bradyrhizobium	1	ns
saliva cDNA - stomach DNA	-0.00187241	0.00109527	83.6689	-1.70955	0.529485	D_0__Bacteria;D_1__Proteobacteria;D_2__Alphaproteobacteria;D_3__Rhizobiales;D_4__Xanthobacteraceae;D_5__Bradyrhizobium	1	ns
stomach cDNA - duodenum DNA	-0.00143534	0.00116336	85.2406	-1.23379	0.819049	D_0__Bacteria;D_1__Proteobacteria;D_2__Alphaproteobacteria;D_3__Rhizobiales;D_4__Xanthobacteraceae;D_5__Bradyrhizobium	1	ns
stomach cDNA - saliva DNA	0.000594887	0.00111831	84.3403	0.531951	0.994714	D_0__Bacteria;D_1__Proteobacteria;D_2__Alphaproteobacteria;D_3__Rhizobiales;D_4__Xanthobacteraceae;D_5__Bradyrhizobium	1	ns
stomach cDNA - stomach DNA	-0.00129418	0.00113017	83.5696	-1.14512	0.860948	D_0__Bacteria;D_1__Proteobacteria;D_2__Alphaproteobacteria;D_3__Rhizobiales;D_4__Xanthobacteraceae;D_5__Bradyrhizobium	1	ns
duodenum DNA - saliva DNA	0.00203022	0.0010985	83.7388	1.84818	0.441145	D_0__Bacteria;D_1__Proteobacteria;D_2__Alphaproteobacteria;D_3__Rhizobiales;D_4__Xanthobacteraceae;D_5__Bradyrhizobium	1	ns
duodenum DNA - stomach DNA	0.000141156	0.00111057	82.9498	0.127102	0.999995	D_0__Bacteria;D_1__Proteobacteria;D_2__Alphaproteobacteria;D_3__Rhizobiales;D_4__Xanthobacteraceae;D_5__Bradyrhizobium	1	ns
saliva DNA - stomach DNA	-0.00188907	0.00106431	82.3433	-1.77492	0.487413	D_0__Bacteria;D_1__Proteobacteria;D_2__Alphaproteobacteria;D_3__Rhizobiales;D_4__Xanthobacteraceae;D_5__Bradyrhizobium	1	ns
duodenum cDNA - saliva cDNA	0.0006923	0.00125817	85.5612	0.550244	0.993814	D_0__Bacteria;D_1__Proteobacteria;D_2__Gammaproteobacteria;D_3__Betaproteobacteriales;D_4__Burkholderiaceae;D_5__Aquabacterium	1	ns
duodenum cDNA - stomach cDNA	4.76249e-05	0.00129094	84.1513	0.0368916	1	D_0__Bacteria;D_1__Proteobacteria;D_2__Gammaproteobacteria;D_3__Betaproteobacteriales;D_4__Burkholderiaceae;D_5__Aquabacterium	1	ns
duodenum cDNA - duodenum DNA	-0.0017129	0.00126554	82.1296	-1.35349	0.754207	D_0__Bacteria;D_1__Proteobacteria;D_2__Gammaproteobacteria;D_3__Betaproteobacteriales;D_4__Burkholderiaceae;D_5__Aquabacterium	1	ns
duodenum cDNA - saliva DNA	0.000700116	0.00122403	84.1608	0.571978	0.992592	D_0__Bacteria;D_1__Proteobacteria;D_2__Gammaproteobacteria;D_3__Betaproteobacteriales;D_4__Burkholderiaceae;D_5__Aquabacterium	1	ns
duodenum cDNA - stomach DNA	-0.00102641	0.00123647	83.3806	-0.830112	0.96108	D_0__Bacteria;D_1__Proteobacteria;D_2__Gammaproteobacteria;D_3__Betaproteobacteriales;D_4__Burkholderiaceae;D_5__Aquabacterium	1	ns
saliva cDNA - stomach cDNA	-0.000644675	0.00125796	85.3671	-0.512478	0.995563	D_0__Bacteria;D_1__Proteobacteria;D_2__Gammaproteobacteria;D_3__Betaproteobacteriales;D_4__Burkholderiaceae;D_5__Aquabacterium	1	ns
saliva cDNA - duodenum DNA	-0.0024052	0.00123623	84.8352	-1.9456	0.382229	D_0__Bacteria;D_1__Proteobacteria;D_2__Gammaproteobacteria;D_3__Betaproteobacteriales;D_4__Burkholderiaceae;D_5__Aquabacterium	1	ns
saliva cDNA - saliva DNA	7.81522e-06	0.0011817	82.4922	0.00661353	1	D_0__Bacteria;D_1__Proteobacteria;D_2__Gammaproteobacteria;D_3__Betaproteobacteriales;D_4__Burkholderiaceae;D_5__Aquabacterium	1	ns
saliva cDNA - stomach DNA	-0.00171871	0.00119832	83.4309	-1.43426	0.706182	D_0__Bacteria;D_1__Proteobacteria;D_2__Gammaproteobacteria;D_3__Betaproteobacteriales;D_4__Burkholderiaceae;D_5__Aquabacterium	1	ns
stomach cDNA - duodenum DNA	-0.00176052	0.00127362	84.7556	-1.3823	0.737429	D_0__Bacteria;D_1__Proteobacteria;D_2__Gammaproteobacteria;D_3__Betaproteobacteriales;D_4__Burkholderiaceae;D_5__Aquabacterium	1	ns
stomach cDNA - saliva DNA	0.000652491	0.00122385	84	0.533144	0.994657	D_0__Bacteria;D_1__Proteobacteria;D_2__Gammaproteobacteria;D_3__Betaproteobacteriales;D_4__Burkholderiaceae;D_5__Aquabacterium	1	ns
stomach cDNA - stomach DNA	-0.00107403	0.0012363	83.2216	-0.868748	0.952877	D_0__Bacteria;D_1__Proteobacteria;D_2__Gammaproteobacteria;D_3__Betaproteobacteriales;D_4__Burkholderiaceae;D_5__Aquabacterium	1	ns
duodenum DNA - saliva DNA	0.00241301	0.00120196	83.5144	2.00757	0.346916	D_0__Bacteria;D_1__Proteobacteria;D_2__Gammaproteobacteria;D_3__Betaproteobacteriales;D_4__Burkholderiaceae;D_5__Aquabacterium	1	ns
duodenum DNA - stomach DNA	0.000686489	0.00121463	82.716	0.565184	0.992986	D_0__Bacteria;D_1__Proteobacteria;D_2__Gammaproteobacteria;D_3__Betaproteobacteriales;D_4__Burkholderiaceae;D_5__Aquabacterium	1	ns
saliva DNA - stomach DNA	-0.00172652	0.00116381	82.255	-1.48351	0.675631	D_0__Bacteria;D_1__Proteobacteria;D_2__Gammaproteobacteria;D_3__Betaproteobacteriales;D_4__Burkholderiaceae;D_5__Aquabacterium	1	ns
duodenum cDNA - saliva cDNA	0.000329982	0.000797452	86.8467	0.413796	0.998396	D_0__Bacteria;D_1__Proteobacteria;D_2__Gammaproteobacteria;D_3__Betaproteobacteriales;D_4__Burkholderiaceae;D_5__Burkholderia-Caballeronia-Paraburkholderia	1	ns
duodenum cDNA - stomach cDNA	9.51251e-05	0.000820055	85.3994	0.115998	0.999997	D_0__Bacteria;D_1__Proteobacteria;D_2__Gammaproteobacteria;D_3__Betaproteobacteriales;D_4__Burkholderiaceae;D_5__Burkholderia-Caballeronia-Paraburkholderia	1	ns
duodenum cDNA - duodenum DNA	2.82368e-05	0.000806378	82.6545	0.0350169	1	D_0__Bacteria;D_1__Proteobacteria;D_2__Gammaproteobacteria;D_3__Betaproteobacteriales;D_4__Burkholderiaceae;D_5__Burkholderia-Caballeronia-Paraburkholderia	1	ns
duodenum cDNA - saliva DNA	0.000368163	0.00077749	85.0068	0.473527	0.996945	D_0__Bacteria;D_1__Proteobacteria;D_2__Gammaproteobacteria;D_3__Betaproteobacteriales;D_4__Burkholderiaceae;D_5__Burkholderia-Caballeronia-Paraburkholderia	1	ns
duodenum cDNA - stomach DNA	-0.00188398	0.000786335	84.274	-2.3959	0.169497	D_0__Bacteria;D_1__Proteobacteria;D_2__Gammaproteobacteria;D_3__Betaproteobacteriales;D_4__Burkholderiaceae;D_5__Burkholderia-Caballeronia-Paraburkholderia	0.688121	ns
saliva cDNA - stomach cDNA	-0.000234857	0.000797677	86.844	-0.294427	0.999693	D_0__Bacteria;D_1__Proteobacteria;D_2__Gammaproteobacteria;D_3__Betaproteobacteriales;D_4__Burkholderiaceae;D_5__Burkholderia-Caballeronia-Paraburkholderia	1	ns
saliva cDNA - duodenum DNA	-0.000301746	0.000784459	85.9078	-0.384654	0.998871	D_0__Bacteria;D_1__Proteobacteria;D_2__Gammaproteobacteria;D_3__Betaproteobacteriales;D_4__Burkholderiaceae;D_5__Burkholderia-Caballeronia-Paraburkholderia	1	ns
saliva cDNA - saliva DNA	3.81805e-05	0.000752619	83.3089	0.0507301	1	D_0__Bacteria;D_1__Proteobacteria;D_2__Gammaproteobacteria;D_3__Betaproteobacteriales;D_4__Burkholderiaceae;D_5__Burkholderia-Caballeronia-Paraburkholderia	1	ns
saliva cDNA - stomach DNA	-0.00221396	0.000762114	84.1408	-2.90503	0.0515044	D_0__Bacteria;D_1__Proteobacteria;D_2__Gammaproteobacteria;D_3__Betaproteobacteriales;D_4__Burkholderiaceae;D_5__Burkholderia-Caballeronia-Paraburkholderia	0.337998	ns
stomach cDNA - duodenum DNA	-6.68882e-05	0.000808274	86.1486	-0.0827544	0.999999	D_0__Bacteria;D_1__Proteobacteria;D_2__Gammaproteobacteria;D_3__Betaproteobacteriales;D_4__Burkholderiaceae;D_5__Burkholderia-Caballeronia-Paraburkholderia	1	ns
stomach cDNA - saliva DNA	0.000273038	0.000777672	85.0045	0.351097	0.999274	D_0__Bacteria;D_1__Proteobacteria;D_2__Gammaproteobacteria;D_3__Betaproteobacteriales;D_4__Burkholderiaceae;D_5__Burkholderia-Caballeronia-Paraburkholderia	1	ns
stomach cDNA - stomach DNA	-0.0019791	0.000786514	84.2718	-2.5163	0.131048	D_0__Bacteria;D_1__Proteobacteria;D_2__Gammaproteobacteria;D_3__Betaproteobacteriales;D_4__Burkholderiaceae;D_5__Burkholderia-Caballeronia-Paraburkholderia	0.590366	ns
duodenum DNA - saliva DNA	0.000339926	0.00076424	84.1422	0.44479	0.997731	D_0__Bacteria;D_1__Proteobacteria;D_2__Gammaproteobacteria;D_3__Betaproteobacteriales;D_4__Burkholderiaceae;D_5__Burkholderia-Caballeronia-Paraburkholderia	1	ns
duodenum DNA - stomach DNA	-0.00191222	0.000773235	83.3967	-2.47301	0.144135	D_0__Bacteria;D_1__Proteobacteria;D_2__Gammaproteobacteria;D_3__Betaproteobacteriales;D_4__Burkholderiaceae;D_5__Burkholderia-Caballeronia-Paraburkholderia	0.614827	ns
saliva DNA - stomach DNA	-0.00225214	0.000741431	82.5191	-3.03756	0.0363728	D_0__Bacteria;D_1__Proteobacteria;D_2__Gammaproteobacteria;D_3__Betaproteobacteriales;D_4__Burkholderiaceae;D_5__Burkholderia-Caballeronia-Paraburkholderia	0.265952	ns
duodenum cDNA - saliva cDNA	-0.0100706	0.00300666	84.3159	-3.34944	0.0148794	D_0__Bacteria;D_1__Proteobacteria;D_2__Gammaproteobacteria;D_3__Betaproteobacteriales;D_4__Burkholderiaceae;D_5__Lautropia	0.143031	ns
duodenum cDNA - stomach cDNA	0.002177	0.0030785	83.0797	0.707162	0.980592	D_0__Bacteria;D_1__Proteobacteria;D_2__Gammaproteobacteria;D_3__Betaproteobacteriales;D_4__Burkholderiaceae;D_5__Lautropia	1	ns
duodenum cDNA - duodenum DNA	0.00328005	0.00301138	81.7121	1.08922	0.884337	D_0__Bacteria;D_1__Proteobacteria;D_2__Gammaproteobacteria;D_3__Betaproteobacteriales;D_4__Burkholderiaceae;D_5__Lautropia	1	ns
duodenum cDNA - saliva DNA	0.00326893	0.00292035	83.3255	1.11936	0.872034	D_0__Bacteria;D_1__Proteobacteria;D_2__Gammaproteobacteria;D_3__Betaproteobacteriales;D_4__Burkholderiaceae;D_5__Lautropia	1	ns
duodenum cDNA - stomach DNA	0.00420069	0.00294635	82.5859	1.42573	0.711391	D_0__Bacteria;D_1__Proteobacteria;D_2__Gammaproteobacteria;D_3__Betaproteobacteriales;D_4__Burkholderiaceae;D_5__Lautropia	1	ns
saliva cDNA - stomach cDNA	0.0122476	0.00300475	84.0872	4.07608	0.00140857	D_0__Bacteria;D_1__Proteobacteria;D_2__Gammaproteobacteria;D_3__Betaproteobacteriales;D_4__Burkholderiaceae;D_5__Lautropia	0.0200282	*
saliva cDNA - duodenum DNA	0.0133507	0.00295175	83.8137	4.52296	0.00028086	D_0__Bacteria;D_1__Proteobacteria;D_2__Gammaproteobacteria;D_3__Betaproteobacteriales;D_4__Burkholderiaceae;D_5__Lautropia	0.00572201	**
saliva cDNA - saliva DNA	0.0133395	0.00281255	81.9007	4.74286	0.000125449	D_0__Bacteria;D_1__Proteobacteria;D_2__Gammaproteobacteria;D_3__Betaproteobacteriales;D_4__Burkholderiaceae;D_5__Lautropia	0.00313724	**
saliva cDNA - stomach DNA	0.0142713	0.00285653	82.8202	4.99602	4.62848e-05	D_0__Bacteria;D_1__Proteobacteria;D_2__Gammaproteobacteria;D_3__Betaproteobacteriales;D_4__Burkholderiaceae;D_5__Lautropia	0.00128936	**
stomach cDNA - duodenum DNA	0.00110306	0.0030394	83.5166	0.362919	0.999147	D_0__Bacteria;D_1__Proteobacteria;D_2__Gammaproteobacteria;D_3__Betaproteobacteriales;D_4__Burkholderiaceae;D_5__Lautropia	1	ns
stomach cDNA - saliva DNA	0.00109193	0.00291884	83.1396	0.374098	0.999012	D_0__Bacteria;D_1__Proteobacteria;D_2__Gammaproteobacteria;D_3__Betaproteobacteriales;D_4__Burkholderiaceae;D_5__Lautropia	1	ns
stomach cDNA - stomach DNA	0.0020237	0.00294487	82.4023	0.687195	0.982911	D_0__Bacteria;D_1__Proteobacteria;D_2__Gammaproteobacteria;D_3__Betaproteobacteriales;D_4__Burkholderiaceae;D_5__Lautropia	1	ns
duodenum DNA - saliva DNA	-1.11212e-05	0.00286567	82.8885	-0.00388082	1	D_0__Bacteria;D_1__Proteobacteria;D_2__Gammaproteobacteria;D_3__Betaproteobacteriales;D_4__Burkholderiaceae;D_5__Lautropia	1	ns
duodenum DNA - stomach DNA	0.000920641	0.00289219	82.1292	0.31832	0.999549	D_0__Bacteria;D_1__Proteobacteria;D_2__Gammaproteobacteria;D_3__Betaproteobacteriales;D_4__Burkholderiaceae;D_5__Lautropia	1	ns
saliva DNA - stomach DNA	0.000931762	0.00277075	82.0102	0.336285	0.999411	D_0__Bacteria;D_1__Proteobacteria;D_2__Gammaproteobacteria;D_3__Betaproteobacteriales;D_4__Burkholderiaceae;D_5__Lautropia	1	ns
duodenum cDNA - saliva cDNA	0.00114841	0.00117108	83.429	0.980642	0.922862	D_0__Bacteria;D_1__Proteobacteria;D_2__Gammaproteobacteria;D_3__Betaproteobacteriales;D_4__Burkholderiaceae;D_5__Pelomonas	1	ns
duodenum cDNA - stomach cDNA	0.000279848	0.00119731	82.4067	0.23373	0.999901	D_0__Bacteria;D_1__Proteobacteria;D_2__Gammaproteobacteria;D_3__Betaproteobacteriales;D_4__Burkholderiaceae;D_5__Pelomonas	1	ns
duodenum cDNA - duodenum DNA	-0.00142627	0.00116978	81.4634	-1.21926	0.826243	D_0__Bacteria;D_1__Proteobacteria;D_2__Gammaproteobacteria;D_3__Betaproteobacteriales;D_4__Burkholderiaceae;D_5__Pelomonas	1	ns
duodenum cDNA - saliva DNA	0.00111021	0.00113638	82.7184	0.97697	0.923989	D_0__Bacteria;D_1__Proteobacteria;D_2__Gammaproteobacteria;D_3__Betaproteobacteriales;D_4__Burkholderiaceae;D_5__Pelomonas	1	ns
duodenum cDNA - stomach DNA	-0.000523396	0.00114544	82.0766	-0.456937	0.997417	D_0__Bacteria;D_1__Proteobacteria;D_2__Gammaproteobacteria;D_3__Betaproteobacteriales;D_4__Burkholderiaceae;D_5__Pelomonas	1	ns
saliva cDNA - stomach cDNA	-0.00086856	0.00116998	83.2328	-0.742372	0.975956	D_0__Bacteria;D_1__Proteobacteria;D_2__Gammaproteobacteria;D_3__Betaproteobacteriales;D_4__Burkholderiaceae;D_5__Pelomonas	1	ns
saliva cDNA - duodenum DNA	-0.00257468	0.00114916	83.0811	-2.24048	0.230791	D_0__Bacteria;D_1__Proteobacteria;D_2__Gammaproteobacteria;D_3__Betaproteobacteriales;D_4__Burkholderiaceae;D_5__Pelomonas	0.829025	ns
saliva cDNA - saliva DNA	-3.81952e-05	0.00109267	81.5725	-0.0349557	1	D_0__Bacteria;D_1__Proteobacteria;D_2__Gammaproteobacteria;D_3__Betaproteobacteriales;D_4__Burkholderiaceae;D_5__Pelomonas	1	ns
saliva cDNA - stomach DNA	-0.0016718	0.00111106	82.3827	-1.5047	0.662253	D_0__Bacteria;D_1__Proteobacteria;D_2__Gammaproteobacteria;D_3__Betaproteobacteriales;D_4__Burkholderiaceae;D_5__Pelomonas	1	ns
stomach cDNA - duodenum DNA	-0.00170612	0.0011826	82.7195	-1.44268	0.701017	D_0__Bacteria;D_1__Proteobacteria;D_2__Gammaproteobacteria;D_3__Betaproteobacteriales;D_4__Burkholderiaceae;D_5__Pelomonas	1	ns
stomach cDNA - saliva DNA	0.000830365	0.00113552	82.5602	0.731262	0.977491	D_0__Bacteria;D_1__Proteobacteria;D_2__Gammaproteobacteria;D_3__Betaproteobacteriales;D_4__Burkholderiaceae;D_5__Pelomonas	1	ns
stomach cDNA - stomach DNA	-0.000803244	0.00114459	81.9205	-0.701772	0.981233	D_0__Bacteria;D_1__Proteobacteria;D_2__Gammaproteobacteria;D_3__Betaproteobacteriales;D_4__Burkholderiaceae;D_5__Pelomonas	1	ns
duodenum DNA - saliva DNA	0.00253648	0.00111467	82.4191	2.27554	0.215932	D_0__Bacteria;D_1__Proteobacteria;D_2__Gammaproteobacteria;D_3__Betaproteobacteriales;D_4__Burkholderiaceae;D_5__Pelomonas	0.790205	ns
duodenum DNA - stomach DNA	0.000902874	0.00112392	81.7594	0.803325	0.966139	D_0__Bacteria;D_1__Proteobacteria;D_2__Gammaproteobacteria;D_3__Betaproteobacteriales;D_4__Burkholderiaceae;D_5__Pelomonas	1	ns
saliva DNA - stomach DNA	-0.00163361	0.00107688	81.8059	-1.51698	0.654452	D_0__Bacteria;D_1__Proteobacteria;D_2__Gammaproteobacteria;D_3__Betaproteobacteriales;D_4__Burkholderiaceae;D_5__Pelomonas	1	ns
duodenum cDNA - saliva cDNA	0.000266227	0.00016611	83.4081	1.60271	0.599118	D_0__Bacteria;D_1__Proteobacteria;D_2__Gammaproteobacteria;D_3__Betaproteobacteriales;D_4__Neisseriaceae;D_5__Eikenella	1	ns
duodenum cDNA - stomach cDNA	0.000323234	0.000169826	82.3917	1.90333	0.407544	D_0__Bacteria;D_1__Proteobacteria;D_2__Gammaproteobacteria;D_3__Betaproteobacteriales;D_4__Neisseriaceae;D_5__Eikenella	1	ns
duodenum cDNA - duodenum DNA	9.80918e-05	0.000165917	81.458	0.591211	0.991361	D_0__Bacteria;D_1__Proteobacteria;D_2__Gammaproteobacteria;D_3__Betaproteobacteriales;D_4__Neisseriaceae;D_5__Eikenella	1	ns
duodenum cDNA - saliva DNA	0.000282517	0.000161186	82.7039	1.75274	0.501614	D_0__Bacteria;D_1__Proteobacteria;D_2__Gammaproteobacteria;D_3__Betaproteobacteriales;D_4__Neisseriaceae;D_5__Eikenella	1	ns
duodenum cDNA - stomach DNA	0.000168514	0.000162467	82.0652	1.03722	0.903945	D_0__Bacteria;D_1__Proteobacteria;D_2__Gammaproteobacteria;D_3__Betaproteobacteriales;D_4__Neisseriaceae;D_5__Eikenella	1	ns
saliva cDNA - stomach cDNA	5.70068e-05	0.000165953	83.213	0.343511	0.999347	D_0__Bacteria;D_1__Proteobacteria;D_2__Gammaproteobacteria;D_3__Betaproteobacteriales;D_4__Neisseriaceae;D_5__Eikenella	1	ns
saliva cDNA - duodenum DNA	-0.000168135	0.000163	83.0637	-1.0315	0.905986	D_0__Bacteria;D_1__Proteobacteria;D_2__Gammaproteobacteria;D_3__Betaproteobacteriales;D_4__Neisseriaceae;D_5__Eikenella	1	ns
saliva cDNA - saliva DNA	1.62896e-05	0.00015498	81.5656	0.105108	0.999998	D_0__Bacteria;D_1__Proteobacteria;D_2__Gammaproteobacteria;D_3__Betaproteobacteriales;D_4__Neisseriaceae;D_5__Eikenella	1	ns
saliva cDNA - stomach DNA	-9.77132e-05	0.000157592	82.3721	-0.620039	0.989259	D_0__Bacteria;D_1__Proteobacteria;D_2__Gammaproteobacteria;D_3__Betaproteobacteriales;D_4__Neisseriaceae;D_5__Eikenella	1	ns
stomach cDNA - duodenum DNA	-0.000225142	0.000167741	82.7016	-1.3422	0.760671	D_0__Bacteria;D_1__Proteobacteria;D_2__Gammaproteobacteria;D_3__Betaproteobacteriales;D_4__Neisseriaceae;D_5__Eikenella	1	ns
stomach cDNA - saliva DNA	-4.07172e-05	0.000161063	82.5467	-0.252803	0.999854	D_0__Bacteria;D_1__Proteobacteria;D_2__Gammaproteobacteria;D_3__Betaproteobacteriales;D_4__Neisseriaceae;D_5__Eikenella	1	ns
stomach cDNA - stomach DNA	-0.00015472	0.000162346	81.9101	-0.953027	0.931142	D_0__Bacteria;D_1__Proteobacteria;D_2__Gammaproteobacteria;D_3__Betaproteobacteriales;D_4__Neisseriaceae;D_5__Eikenella	1	ns
duodenum DNA - saliva DNA	0.000184425	0.000158105	82.4078	1.16647	0.851353	D_0__Bacteria;D_1__Proteobacteria;D_2__Gammaproteobacteria;D_3__Betaproteobacteriales;D_4__Neisseriaceae;D_5__Eikenella	1	ns
duodenum DNA - stomach DNA	7.04222e-05	0.000159413	81.7512	0.441759	0.997801	D_0__Bacteria;D_1__Proteobacteria;D_2__Gammaproteobacteria;D_3__Betaproteobacteriales;D_4__Neisseriaceae;D_5__Eikenella	1	ns
saliva DNA - stomach DNA	-0.000114003	0.000152742	81.8006	-0.746374	0.975372	D_0__Bacteria;D_1__Proteobacteria;D_2__Gammaproteobacteria;D_3__Betaproteobacteriales;D_4__Neisseriaceae;D_5__Eikenella	1	ns
duodenum cDNA - saliva cDNA	3.89368e-05	0.00019576	81.8393	0.198901	0.999955	D_0__Bacteria;D_1__Proteobacteria;D_2__Gammaproteobacteria;D_3__Betaproteobacteriales;D_4__Neisseriaceae;D_5__Kingella	1	ns
duodenum cDNA - stomach cDNA	8.1452e-05	0.000199658	81.4112	0.407958	0.998498	D_0__Bacteria;D_1__Proteobacteria;D_2__Gammaproteobacteria;D_3__Betaproteobacteriales;D_4__Neisseriaceae;D_5__Kingella	1	ns
duodenum cDNA - duodenum DNA	2.71664e-05	0.000194742	81.1231	0.139499	0.999992	D_0__Bacteria;D_1__Proteobacteria;D_2__Gammaproteobacteria;D_3__Betaproteobacteriales;D_4__Neisseriaceae;D_5__Kingella	1	ns
duodenum cDNA - saliva DNA	0.000208041	0.0001897	81.6025	1.09668	0.881348	D_0__Bacteria;D_1__Proteobacteria;D_2__Gammaproteobacteria;D_3__Betaproteobacteriales;D_4__Neisseriaceae;D_5__Kingella	1	ns
duodenum cDNA - stomach DNA	0.000193004	0.000190902	81.3147	1.01101	0.913	D_0__Bacteria;D_1__Proteobacteria;D_2__Gammaproteobacteria;D_3__Betaproteobacteriales;D_4__Neisseriaceae;D_5__Kingella	1	ns
saliva cDNA - stomach cDNA	4.25152e-05	0.000195488	81.763	0.217482	0.999931	D_0__Bacteria;D_1__Proteobacteria;D_2__Gammaproteobacteria;D_3__Betaproteobacteriales;D_4__Neisseriaceae;D_5__Kingella	1	ns
saliva cDNA - duodenum DNA	-1.17704e-05	0.000191978	81.7343	-0.0613113	1	D_0__Bacteria;D_1__Proteobacteria;D_2__Gammaproteobacteria;D_3__Betaproteobacteriales;D_4__Neisseriaceae;D_5__Kingella	1	ns
saliva cDNA - saliva DNA	0.000169104	0.000181931	81.1485	0.929496	0.937738	D_0__Bacteria;D_1__Proteobacteria;D_2__Gammaproteobacteria;D_3__Betaproteobacteriales;D_4__Neisseriaceae;D_5__Kingella	1	ns
saliva cDNA - stomach DNA	0.000154067	0.000185378	81.5183	0.831098	0.960863	D_0__Bacteria;D_1__Proteobacteria;D_2__Gammaproteobacteria;D_3__Betaproteobacteriales;D_4__Neisseriaceae;D_5__Kingella	1	ns
stomach cDNA - duodenum DNA	-5.42856e-05	0.00019732	81.5117	-0.275114	0.999779	D_0__Bacteria;D_1__Proteobacteria;D_2__Gammaproteobacteria;D_3__Betaproteobacteriales;D_4__Neisseriaceae;D_5__Kingella	1	ns
stomach cDNA - saliva DNA	0.000126589	0.000189489	81.5418	0.668054	0.984938	D_0__Bacteria;D_1__Proteobacteria;D_2__Gammaproteobacteria;D_3__Betaproteobacteriales;D_4__Neisseriaceae;D_5__Kingella	1	ns
stomach cDNA - stomach DNA	0.000111552	0.000190693	81.2548	0.58498	0.991772	D_0__Bacteria;D_1__Proteobacteria;D_2__Gammaproteobacteria;D_3__Betaproteobacteriales;D_4__Neisseriaceae;D_5__Kingella	1	ns
duodenum DNA - saliva DNA	0.000180874	0.000185979	81.5135	0.97255	0.925326	D_0__Bacteria;D_1__Proteobacteria;D_2__Gammaproteobacteria;D_3__Betaproteobacteriales;D_4__Neisseriaceae;D_5__Kingella	1	ns
duodenum DNA - stomach DNA	0.000165837	0.000187209	81.2171	0.885839	0.948878	D_0__Bacteria;D_1__Proteobacteria;D_2__Gammaproteobacteria;D_3__Betaproteobacteriales;D_4__Neisseriaceae;D_5__Kingella	1	ns
saliva DNA - stomach DNA	-1.50369e-05	0.000179477	81.3252	-0.0837818	0.999999	D_0__Bacteria;D_1__Proteobacteria;D_2__Gammaproteobacteria;D_3__Betaproteobacteriales;D_4__Neisseriaceae;D_5__Kingella	1	ns
duodenum cDNA - saliva cDNA	-0.0454472	0.00856118	81.5452	-5.30852	1.36059e-05	D_0__Bacteria;D_1__Proteobacteria;D_2__Gammaproteobacteria;D_3__Betaproteobacteriales;D_4__Neisseriaceae;D_5__Neisseria	0.000476207	***
duodenum cDNA - stomach cDNA	0.00771666	0.00872804	81.2581	0.884123	0.949287	D_0__Bacteria;D_1__Proteobacteria;D_2__Gammaproteobacteria;D_3__Betaproteobacteriales;D_4__Neisseriaceae;D_5__Neisseria	1	ns
duodenum cDNA - duodenum DNA	-0.00690992	0.00851103	81.0756	-0.811877	0.964563	D_0__Bacteria;D_1__Proteobacteria;D_2__Gammaproteobacteria;D_3__Betaproteobacteriales;D_4__Neisseriaceae;D_5__Neisseria	1	ns
duodenum cDNA - saliva DNA	-0.0239702	0.0082944	81.3924	-2.88992	0.053863	D_0__Bacteria;D_1__Proteobacteria;D_2__Gammaproteobacteria;D_3__Betaproteobacteriales;D_4__Neisseriaceae;D_5__Neisseria	0.345179	ns
duodenum cDNA - stomach DNA	-0.00833128	0.00834459	81.1973	-0.998405	0.917165	D_0__Bacteria;D_1__Proteobacteria;D_2__Gammaproteobacteria;D_3__Betaproteobacteriales;D_4__Neisseriaceae;D_5__Neisseria	1	ns
saliva cDNA - stomach cDNA	0.0531639	0.00854867	81.4953	6.21896	3.0128e-07	D_0__Bacteria;D_1__Proteobacteria;D_2__Gammaproteobacteria;D_3__Betaproteobacteriales;D_4__Neisseriaceae;D_5__Neisseria	2.4191e-05	****
saliva cDNA - duodenum DNA	0.0385373	0.00839502	81.4789	4.59049	0.000224559	D_0__Bacteria;D_1__Proteobacteria;D_2__Gammaproteobacteria;D_3__Betaproteobacteriales;D_4__Neisseriaceae;D_5__Neisseria	0.00494392	**
saliva cDNA - saliva DNA	0.021477	0.00795127	81.0909	2.70108	0.086091	D_0__Bacteria;D_1__Proteobacteria;D_2__Gammaproteobacteria;D_3__Betaproteobacteriales;D_4__Neisseriaceae;D_5__Neisseria	0.458105	ns
saliva cDNA - stomach DNA	0.0371159	0.00810486	81.3421	4.57946	0.000234435	D_0__Bacteria;D_1__Proteobacteria;D_2__Gammaproteobacteria;D_3__Betaproteobacteriales;D_4__Neisseriaceae;D_5__Neisseria	0.00507943	**
stomach cDNA - duodenum DNA	-0.0146266	0.00862661	81.3224	-1.69552	0.538715	D_0__Bacteria;D_1__Proteobacteria;D_2__Gammaproteobacteria;D_3__Betaproteobacteriales;D_4__Neisseriaceae;D_5__Neisseria	1	ns
stomach cDNA - saliva DNA	-0.0316869	0.00828468	81.3527	-3.82475	0.00337756	D_0__Bacteria;D_1__Proteobacteria;D_2__Gammaproteobacteria;D_3__Betaproteobacteriales;D_4__Neisseriaceae;D_5__Neisseria	0.042297	*
stomach cDNA - stomach DNA	-0.0160479	0.00833501	81.1583	-1.92537	0.394496	D_0__Bacteria;D_1__Proteobacteria;D_2__Gammaproteobacteria;D_3__Betaproteobacteriales;D_4__Neisseriaceae;D_5__Neisseria	1	ns
duodenum DNA - saliva DNA	-0.0170603	0.00813109	81.3363	-2.09815	0.298625	D_0__Bacteria;D_1__Proteobacteria;D_2__Gammaproteobacteria;D_3__Betaproteobacteriales;D_4__Neisseriaceae;D_5__Neisseria	0.965468	ns
duodenum DNA - stomach DNA	-0.00142136	0.00818248	81.1355	-0.173708	0.999977	D_0__Bacteria;D_1__Proteobacteria;D_2__Gammaproteobacteria;D_3__Betaproteobacteriales;D_4__Neisseriaceae;D_5__Neisseria	1	ns
saliva DNA - stomach DNA	0.0156389	0.00784552	81.2171	1.99336	0.355134	D_0__Bacteria;D_1__Proteobacteria;D_2__Gammaproteobacteria;D_3__Betaproteobacteriales;D_4__Neisseriaceae;D_5__Neisseria	1	ns
duodenum cDNA - saliva cDNA	-0.000106087	0.000232059	82.8632	-0.457157	0.997412	D_0__Bacteria;D_1__Proteobacteria;D_2__Gammaproteobacteria;D_3__Betaproteobacteriales;D_4__Neisseriaceae;D_5__Simonsiella	1	ns
duodenum cDNA - stomach cDNA	8.34079e-05	0.000237044	82.0202	0.351867	0.999265	D_0__Bacteria;D_1__Proteobacteria;D_2__Gammaproteobacteria;D_3__Betaproteobacteriales;D_4__Neisseriaceae;D_5__Simonsiella	1	ns
duodenum cDNA - duodenum DNA	6.62635e-05	0.000231441	81.3264	0.286309	0.999731	D_0__Bacteria;D_1__Proteobacteria;D_2__Gammaproteobacteria;D_3__Betaproteobacteriales;D_4__Neisseriaceae;D_5__Simonsiella	1	ns
duodenum cDNA - saliva DNA	0.000110978	0.000225064	82.3252	0.493093	0.996295	D_0__Bacteria;D_1__Proteobacteria;D_2__Gammaproteobacteria;D_3__Betaproteobacteriales;D_4__Neisseriaceae;D_5__Simonsiella	1	ns
duodenum cDNA - stomach DNA	0.000184119	0.000226724	81.7815	0.812082	0.964533	D_0__Bacteria;D_1__Proteobacteria;D_2__Gammaproteobacteria;D_3__Betaproteobacteriales;D_4__Neisseriaceae;D_5__Simonsiella	1	ns
saliva cDNA - stomach cDNA	0.000189495	0.000231801	82.7033	0.817493	0.963525	D_0__Bacteria;D_1__Proteobacteria;D_2__Gammaproteobacteria;D_3__Betaproteobacteriales;D_4__Neisseriaceae;D_5__Simonsiella	1	ns
saliva cDNA - duodenum DNA	0.000172351	0.00022766	82.6077	0.757054	0.973802	D_0__Bacteria;D_1__Proteobacteria;D_2__Gammaproteobacteria;D_3__Betaproteobacteriales;D_4__Neisseriaceae;D_5__Simonsiella	1	ns
saliva cDNA - saliva DNA	0.000217065	0.000216197	81.3986	1.00402	0.915329	D_0__Bacteria;D_1__Proteobacteria;D_2__Gammaproteobacteria;D_3__Betaproteobacteriales;D_4__Neisseriaceae;D_5__Simonsiella	1	ns
saliva cDNA - stomach DNA	0.000290206	0.00022	82.0901	1.31912	0.773672	D_0__Bacteria;D_1__Proteobacteria;D_2__Gammaproteobacteria;D_3__Betaproteobacteriales;D_4__Neisseriaceae;D_5__Simonsiella	1	ns
stomach cDNA - duodenum DNA	-1.71444e-05	0.000234185	82.255	-0.0732088	1	D_0__Bacteria;D_1__Proteobacteria;D_2__Gammaproteobacteria;D_3__Betaproteobacteriales;D_4__Neisseriaceae;D_5__Simonsiella	1	ns
stomach cDNA - saliva DNA	2.75697e-05	0.000224862	82.197	0.122607	0.999996	D_0__Bacteria;D_1__Proteobacteria;D_2__Gammaproteobacteria;D_3__Betaproteobacteriales;D_4__Neisseriaceae;D_5__Simonsiella	1	ns
stomach cDNA - stomach DNA	0.000100711	0.000226525	81.6551	0.444591	0.997733	D_0__Bacteria;D_1__Proteobacteria;D_2__Gammaproteobacteria;D_3__Betaproteobacteriales;D_4__Neisseriaceae;D_5__Simonsiella	1	ns
duodenum DNA - saliva DNA	4.47141e-05	0.000220718	82.1068	0.202584	0.999951	D_0__Bacteria;D_1__Proteobacteria;D_2__Gammaproteobacteria;D_3__Betaproteobacteriales;D_4__Neisseriaceae;D_5__Simonsiella	1	ns
duodenum DNA - stomach DNA	0.000117855	0.000222415	81.5475	0.529891	0.994803	D_0__Bacteria;D_1__Proteobacteria;D_2__Gammaproteobacteria;D_3__Betaproteobacteriales;D_4__Neisseriaceae;D_5__Simonsiella	1	ns
saliva DNA - stomach DNA	7.31414e-05	0.000213142	81.6538	0.343158	0.999349	D_0__Bacteria;D_1__Proteobacteria;D_2__Gammaproteobacteria;D_3__Betaproteobacteriales;D_4__Neisseriaceae;D_5__Simonsiella	1	ns
duodenum cDNA - saliva cDNA	-4.09392e-05	0.000531799	84.5384	-0.0769825	1	D_0__Bacteria;D_1__Proteobacteria;D_2__Gammaproteobacteria;D_3__Cardiobacteriales;D_4__Cardiobacteriaceae;D_5__Cardiobacterium	1	ns
duodenum cDNA - stomach cDNA	0.00103521	0.000544708	83.2608	1.90049	0.409179	D_0__Bacteria;D_1__Proteobacteria;D_2__Gammaproteobacteria;D_3__Cardiobacteriales;D_4__Cardiobacteriaceae;D_5__Cardiobacterium	1	ns
duodenum cDNA - duodenum DNA	0.00130005	0.000533016	81.7808	2.43905	0.155209	D_0__Bacteria;D_1__Proteobacteria;D_2__Gammaproteobacteria;D_3__Cardiobacteriales;D_4__Cardiobacteriaceae;D_5__Cardiobacterium	0.643954	ns
duodenum cDNA - saliva DNA	0.00162929	0.000516669	83.4762	3.15346	0.0263359	D_0__Bacteria;D_1__Proteobacteria;D_2__Gammaproteobacteria;D_3__Cardiobacteriales;D_4__Cardiobacteriaceae;D_5__Cardiobacterium	0.21787	ns
duodenum cDNA - stomach DNA	0.00162015	0.000521388	82.7217	3.10737	0.0300207	D_0__Bacteria;D_1__Proteobacteria;D_2__Gammaproteobacteria;D_3__Cardiobacteriales;D_4__Cardiobacteriaceae;D_5__Cardiobacterium	0.239639	ns
saliva cDNA - stomach cDNA	0.00107615	0.000531505	84.3078	2.02472	0.337328	D_0__Bacteria;D_1__Proteobacteria;D_2__Gammaproteobacteria;D_3__Cardiobacteriales;D_4__Cardiobacteriaceae;D_5__Cardiobacterium	1	ns
saliva cDNA - duodenum DNA	0.00134099	0.000522157	83.9963	2.56817	0.116767	D_0__Bacteria;D_1__Proteobacteria;D_2__Gammaproteobacteria;D_3__Cardiobacteriales;D_4__Cardiobacteriaceae;D_5__Cardiobacterium	0.549612	ns
saliva cDNA - saliva DNA	0.00167023	0.000497806	81.9945	3.35519	0.0147583	D_0__Bacteria;D_1__Proteobacteria;D_2__Gammaproteobacteria;D_3__Cardiobacteriales;D_4__Cardiobacteriaceae;D_5__Cardiobacterium	0.142873	ns
saliva cDNA - stomach DNA	0.00166109	0.000505446	82.928	3.28638	0.0180153	D_0__Bacteria;D_1__Proteobacteria;D_2__Gammaproteobacteria;D_3__Cardiobacteriales;D_4__Cardiobacteriaceae;D_5__Cardiobacterium	0.161782	ns
stomach cDNA - duodenum DNA	0.000264841	0.000537726	83.7285	0.49252	0.996318	D_0__Bacteria;D_1__Proteobacteria;D_2__Gammaproteobacteria;D_3__Cardiobacteriales;D_4__Cardiobacteriaceae;D_5__Cardiobacterium	1	ns
stomach cDNA - saliva DNA	0.000594084	0.000516436	83.2882	1.15035	0.858627	D_0__Bacteria;D_1__Proteobacteria;D_2__Gammaproteobacteria;D_3__Cardiobacteriales;D_4__Cardiobacteriaceae;D_5__Cardiobacterium	1	ns
stomach cDNA - stomach DNA	0.000584939	0.000521158	82.536	1.12238	0.870745	D_0__Bacteria;D_1__Proteobacteria;D_2__Gammaproteobacteria;D_3__Cardiobacteriales;D_4__Cardiobacteriaceae;D_5__Cardiobacterium	1	ns
duodenum DNA - saliva DNA	0.000329243	0.000507052	83.0028	0.649328	0.986757	D_0__Bacteria;D_1__Proteobacteria;D_2__Gammaproteobacteria;D_3__Cardiobacteriales;D_4__Cardiobacteriaceae;D_5__Cardiobacterium	1	ns
duodenum DNA - stomach DNA	0.000320099	0.000511863	82.2286	0.62536	0.988832	D_0__Bacteria;D_1__Proteobacteria;D_2__Gammaproteobacteria;D_3__Cardiobacteriales;D_4__Cardiobacteriaceae;D_5__Cardiobacterium	1	ns
saliva DNA - stomach DNA	-9.14413e-06	0.000490368	82.0563	-0.0186475	1	D_0__Bacteria;D_1__Proteobacteria;D_2__Gammaproteobacteria;D_3__Cardiobacteriales;D_4__Cardiobacteriaceae;D_5__Cardiobacterium	1	ns
duodenum cDNA - saliva cDNA	0.0038006	0.00143034	86.858	2.65712	0.094768	D_0__Bacteria;D_1__Proteobacteria;D_2__Gammaproteobacteria;D_3__Enterobacteriales;D_4__Enterobacteriaceae;D_5__Escherichia-Shigella	0.479105	ns
duodenum cDNA - stomach cDNA	0.000908301	0.00147092	85.4111	0.617507	0.98947	D_0__Bacteria;D_1__Proteobacteria;D_2__Gammaproteobacteria;D_3__Enterobacteriales;D_4__Enterobacteriaceae;D_5__Escherichia-Shigella	1	ns
duodenum cDNA - duodenum DNA	0.00184955	0.00144643	82.6597	1.2787	0.795717	D_0__Bacteria;D_1__Proteobacteria;D_2__Gammaproteobacteria;D_3__Enterobacteriales;D_4__Enterobacteriaceae;D_5__Escherichia-Shigella	1	ns
duodenum cDNA - saliva DNA	0.00383894	0.00139457	85.0142	2.75278	0.0755022	D_0__Bacteria;D_1__Proteobacteria;D_2__Gammaproteobacteria;D_3__Enterobacteriales;D_4__Enterobacteriaceae;D_5__Escherichia-Shigella	0.417006	ns
duodenum cDNA - stomach DNA	0.00357093	0.00141045	84.2822	2.53176	0.126641	D_0__Bacteria;D_1__Proteobacteria;D_2__Gammaproteobacteria;D_3__Enterobacteriales;D_4__Enterobacteriaceae;D_5__Escherichia-Shigella	0.578508	ns
saliva cDNA - stomach cDNA	-0.0028923	0.00143075	86.858	-2.02152	0.338827	D_0__Bacteria;D_1__Proteobacteria;D_2__Gammaproteobacteria;D_3__Enterobacteriales;D_4__Enterobacteriaceae;D_5__Escherichia-Shigella	1	ns
saliva cDNA - duodenum DNA	-0.00195106	0.00140706	85.9175	-1.38662	0.734877	D_0__Bacteria;D_1__Proteobacteria;D_2__Gammaproteobacteria;D_3__Enterobacteriales;D_4__Enterobacteriaceae;D_5__Escherichia-Shigella	1	ns
saliva cDNA - saliva DNA	3.83422e-05	0.00134999	83.3173	0.0284018	1	D_0__Bacteria;D_1__Proteobacteria;D_2__Gammaproteobacteria;D_3__Enterobacteriales;D_4__Enterobacteriaceae;D_5__Escherichia-Shigella	1	ns
saliva cDNA - stomach DNA	-0.000229673	0.00136701	84.1478	-0.168011	0.999981	D_0__Bacteria;D_1__Proteobacteria;D_2__Gammaproteobacteria;D_3__Enterobacteriales;D_4__Enterobacteriaceae;D_5__Escherichia-Shigella	1	ns
stomach cDNA - duodenum DNA	0.000941244	0.00144977	86.1614	0.649237	0.986781	D_0__Bacteria;D_1__Proteobacteria;D_2__Gammaproteobacteria;D_3__Enterobacteriales;D_4__Enterobacteriaceae;D_5__Escherichia-Shigella	1	ns
stomach cDNA - saliva DNA	0.00293064	0.0013949	85.0142	2.10097	0.29674	D_0__Bacteria;D_1__Proteobacteria;D_2__Gammaproteobacteria;D_3__Enterobacteriales;D_4__Enterobacteriaceae;D_5__Escherichia-Shigella	0.962393	ns
stomach cDNA - stomach DNA	0.00266263	0.00141078	84.2822	1.88735	0.417043	D_0__Bacteria;D_1__Proteobacteria;D_2__Gammaproteobacteria;D_3__Enterobacteriales;D_4__Enterobacteriaceae;D_5__Escherichia-Shigella	1	ns
duodenum DNA - saliva DNA	0.0019894	0.00137082	84.1478	1.45125	0.695731	D_0__Bacteria;D_1__Proteobacteria;D_2__Gammaproteobacteria;D_3__Enterobacteriales;D_4__Enterobacteriaceae;D_5__Escherichia-Shigella	1	ns
duodenum DNA - stomach DNA	0.00172138	0.00138697	83.4031	1.24111	0.815314	D_0__Bacteria;D_1__Proteobacteria;D_2__Gammaproteobacteria;D_3__Enterobacteriales;D_4__Enterobacteriaceae;D_5__Escherichia-Shigella	1	ns
saliva DNA - stomach DNA	-0.000268015	0.00132993	82.5217	-0.201525	0.999952	D_0__Bacteria;D_1__Proteobacteria;D_2__Gammaproteobacteria;D_3__Enterobacteriales;D_4__Enterobacteriaceae;D_5__Escherichia-Shigella	1	ns
duodenum cDNA - saliva cDNA	0.00146593	0.0048033	84.3855	0.305193	0.999633	D_0__Bacteria;D_1__Proteobacteria;D_2__Gammaproteobacteria;D_3__Pasteurellales;D_4__Pasteurellaceae;D_5__Actinobacillus	1	ns
duodenum cDNA - stomach cDNA	-0.000123262	0.00491864	83.1359	-0.0250601	1	D_0__Bacteria;D_1__Proteobacteria;D_2__Gammaproteobacteria;D_3__Pasteurellales;D_4__Pasteurellaceae;D_5__Actinobacillus	1	ns
duodenum cDNA - duodenum DNA	-0.00756802	0.00481191	81.7333	-1.57277	0.618599	D_0__Bacteria;D_1__Proteobacteria;D_2__Gammaproteobacteria;D_3__Pasteurellales;D_4__Pasteurellaceae;D_5__Actinobacillus	1	ns
duodenum cDNA - saliva DNA	0.00121406	0.00466579	83.3727	0.260204	0.999832	D_0__Bacteria;D_1__Proteobacteria;D_2__Gammaproteobacteria;D_3__Pasteurellales;D_4__Pasteurellaceae;D_5__Actinobacillus	1	ns
duodenum cDNA - stomach DNA	-0.0090721	0.00470768	82.6281	-1.92709	0.393337	D_0__Bacteria;D_1__Proteobacteria;D_2__Gammaproteobacteria;D_3__Pasteurellales;D_4__Pasteurellaceae;D_5__Actinobacillus	1	ns
saliva cDNA - stomach cDNA	-0.00158919	0.00480038	84.1559	-0.331056	0.999454	D_0__Bacteria;D_1__Proteobacteria;D_2__Gammaproteobacteria;D_3__Pasteurellales;D_4__Pasteurellaceae;D_5__Actinobacillus	1	ns
saliva cDNA - duodenum DNA	-0.00903396	0.00471578	83.8709	-1.91569	0.400005	D_0__Bacteria;D_1__Proteobacteria;D_2__Gammaproteobacteria;D_3__Pasteurellales;D_4__Pasteurellaceae;D_5__Actinobacillus	1	ns
saliva cDNA - saliva DNA	-0.000251873	0.00449416	81.9295	-0.0560445	1	D_0__Bacteria;D_1__Proteobacteria;D_2__Gammaproteobacteria;D_3__Pasteurellales;D_4__Pasteurellaceae;D_5__Actinobacillus	1	ns
saliva cDNA - stomach DNA	-0.010538	0.00456402	82.8539	-2.30894	0.202261	D_0__Bacteria;D_1__Proteobacteria;D_2__Gammaproteobacteria;D_3__Pasteurellales;D_4__Pasteurellaceae;D_5__Actinobacillus	0.763597	ns
stomach cDNA - duodenum DNA	-0.00744476	0.00485599	83.5824	-1.53311	0.644118	D_0__Bacteria;D_1__Proteobacteria;D_2__Gammaproteobacteria;D_3__Pasteurellales;D_4__Pasteurellaceae;D_5__Actinobacillus	1	ns
stomach cDNA - saliva DNA	0.00133732	0.00466348	83.1859	0.286765	0.99973	D_0__Bacteria;D_1__Proteobacteria;D_2__Gammaproteobacteria;D_3__Pasteurellales;D_4__Pasteurellaceae;D_5__Actinobacillus	1	ns
stomach cDNA - stomach DNA	-0.00894884	0.00470539	82.4435	-1.90183	0.408443	D_0__Bacteria;D_1__Proteobacteria;D_2__Gammaproteobacteria;D_3__Pasteurellales;D_4__Pasteurellaceae;D_5__Actinobacillus	1	ns
duodenum DNA - saliva DNA	0.00878208	0.00457859	82.9244	1.91807	0.398666	D_0__Bacteria;D_1__Proteobacteria;D_2__Gammaproteobacteria;D_3__Pasteurellales;D_4__Pasteurellaceae;D_5__Actinobacillus	1	ns
duodenum DNA - stomach DNA	-0.00150408	0.0046213	82.16	-0.325467	0.999497	D_0__Bacteria;D_1__Proteobacteria;D_2__Gammaproteobacteria;D_3__Pasteurellales;D_4__Pasteurellaceae;D_5__Actinobacillus	1	ns
saliva DNA - stomach DNA	-0.0102862	0.00442724	82.0248	-2.32338	0.196685	D_0__Bacteria;D_1__Proteobacteria;D_2__Gammaproteobacteria;D_3__Pasteurellales;D_4__Pasteurellaceae;D_5__Actinobacillus	0.756862	ns
duodenum cDNA - saliva cDNA	-0.000566987	0.000656594	81.8412	-0.863528	0.95403	D_0__Bacteria;D_1__Proteobacteria;D_2__Gammaproteobacteria;D_3__Pasteurellales;D_4__Pasteurellaceae;D_5__Aggregatibacter	1	ns
duodenum cDNA - stomach cDNA	-0.000325425	0.000669669	81.4122	-0.485949	0.996541	D_0__Bacteria;D_1__Proteobacteria;D_2__Gammaproteobacteria;D_3__Pasteurellales;D_4__Pasteurellaceae;D_5__Aggregatibacter	1	ns
duodenum cDNA - duodenum DNA	-0.000393827	0.000653183	81.1235	-0.602936	0.990544	D_0__Bacteria;D_1__Proteobacteria;D_2__Gammaproteobacteria;D_3__Pasteurellales;D_4__Pasteurellaceae;D_5__Aggregatibacter	1	ns
duodenum cDNA - saliva DNA	-0.00104456	0.00063627	81.6039	-1.6417	0.57377	D_0__Bacteria;D_1__Proteobacteria;D_2__Gammaproteobacteria;D_3__Pasteurellales;D_4__Pasteurellaceae;D_5__Aggregatibacter	1	ns
duodenum cDNA - stomach DNA	-0.00104481	0.000640302	81.3154	-1.63175	0.580268	D_0__Bacteria;D_1__Proteobacteria;D_2__Gammaproteobacteria;D_3__Pasteurellales;D_4__Pasteurellaceae;D_5__Aggregatibacter	1	ns
saliva cDNA - stomach cDNA	0.000241562	0.000655681	81.7648	0.368415	0.999082	D_0__Bacteria;D_1__Proteobacteria;D_2__Gammaproteobacteria;D_3__Pasteurellales;D_4__Pasteurellaceae;D_5__Aggregatibacter	1	ns
saliva cDNA - duodenum DNA	0.00017316	0.000643909	81.7359	0.268919	0.999803	D_0__Bacteria;D_1__Proteobacteria;D_2__Gammaproteobacteria;D_3__Pasteurellales;D_4__Pasteurellaceae;D_5__Aggregatibacter	1	ns
saliva cDNA - saliva DNA	-0.000477576	0.000610212	81.1488	-0.782639	0.969725	D_0__Bacteria;D_1__Proteobacteria;D_2__Gammaproteobacteria;D_3__Pasteurellales;D_4__Pasteurellaceae;D_5__Aggregatibacter	1	ns
saliva cDNA - stomach DNA	-0.000477825	0.000621771	81.5195	-0.76849	0.972027	D_0__Bacteria;D_1__Proteobacteria;D_2__Gammaproteobacteria;D_3__Pasteurellales;D_4__Pasteurellaceae;D_5__Aggregatibacter	1	ns
stomach cDNA - duodenum DNA	-6.84029e-05	0.000661828	81.513	-0.103354	0.999998	D_0__Bacteria;D_1__Proteobacteria;D_2__Gammaproteobacteria;D_3__Pasteurellales;D_4__Pasteurellaceae;D_5__Aggregatibacter	1	ns
stomach cDNA - saliva DNA	-0.000719138	0.00063556	81.543	-1.1315	0.866837	D_0__Bacteria;D_1__Proteobacteria;D_2__Gammaproteobacteria;D_3__Pasteurellales;D_4__Pasteurellaceae;D_5__Aggregatibacter	1	ns
stomach cDNA - stomach DNA	-0.000719387	0.000639602	81.2555	-1.12474	0.869721	D_0__Bacteria;D_1__Proteobacteria;D_2__Gammaproteobacteria;D_3__Pasteurellales;D_4__Pasteurellaceae;D_5__Aggregatibacter	1	ns
duodenum DNA - saliva DNA	-0.000650735	0.00062379	81.5147	-1.0432	0.90179	D_0__Bacteria;D_1__Proteobacteria;D_2__Gammaproteobacteria;D_3__Pasteurellales;D_4__Pasteurellaceae;D_5__Aggregatibacter	1	ns
duodenum DNA - stomach DNA	-0.000650984	0.000627916	81.2177	-1.03674	0.904101	D_0__Bacteria;D_1__Proteobacteria;D_2__Gammaproteobacteria;D_3__Pasteurellales;D_4__Pasteurellaceae;D_5__Aggregatibacter	1	ns
saliva DNA - stomach DNA	-2.49289e-07	0.000601981	81.3259	-0.000414115	1	D_0__Bacteria;D_1__Proteobacteria;D_2__Gammaproteobacteria;D_3__Pasteurellales;D_4__Pasteurellaceae;D_5__Aggregatibacter	1	ns
duodenum cDNA - saliva cDNA	-0.00531604	0.00616852	82.7709	-0.861801	0.954425	D_0__Bacteria;D_1__Proteobacteria;D_2__Gammaproteobacteria;D_3__Pasteurellales;D_4__Pasteurellaceae;D_5__Haemophilus	1	ns
duodenum cDNA - stomach cDNA	0.00196901	0.00630012	81.9604	0.312536	0.999588	D_0__Bacteria;D_1__Proteobacteria;D_2__Gammaproteobacteria;D_3__Pasteurellales;D_4__Pasteurellaceae;D_5__Haemophilus	1	ns
duodenum cDNA - duodenum DNA	-0.0422266	0.00615058	81.3057	-6.86546	1.80214e-08	D_0__Bacteria;D_1__Proteobacteria;D_2__Gammaproteobacteria;D_3__Pasteurellales;D_4__Pasteurellaceae;D_5__Haemophilus	3.0749e-06	****
duodenum cDNA - saliva DNA	-0.0557698	0.00598209	82.2606	-9.32278	7.69156e-11	D_0__Bacteria;D_1__Proteobacteria;D_2__Gammaproteobacteria;D_3__Pasteurellales;D_4__Pasteurellaceae;D_5__Haemophilus	2.24179e-08	****
duodenum cDNA - stomach DNA	-0.0367118	0.00602565	81.7358	-6.09259	5.14236e-07	D_0__Bacteria;D_1__Proteobacteria;D_2__Gammaproteobacteria;D_3__Pasteurellales;D_4__Pasteurellaceae;D_5__Haemophilus	3.50966e-05	****
saliva cDNA - stomach cDNA	0.00728505	0.00616149	82.6177	1.18235	0.844017	D_0__Bacteria;D_1__Proteobacteria;D_2__Gammaproteobacteria;D_3__Pasteurellales;D_4__Pasteurellaceae;D_5__Haemophilus	1	ns
saliva cDNA - duodenum DNA	-0.0369105	0.00605136	82.5298	-6.09954	4.86468e-07	D_0__Bacteria;D_1__Proteobacteria;D_2__Gammaproteobacteria;D_3__Pasteurellales;D_4__Pasteurellaceae;D_5__Haemophilus	3.49489e-05	****
saliva cDNA - saliva DNA	-0.0504537	0.00574552	81.3727	-8.78141	4.2627e-11	D_0__Bacteria;D_1__Proteobacteria;D_2__Gammaproteobacteria;D_3__Pasteurellales;D_4__Pasteurellaceae;D_5__Haemophilus	2.24179e-08	****
saliva cDNA - stomach DNA	-0.0313958	0.00584731	82.041	-5.36927	1.05198e-05	D_0__Bacteria;D_1__Proteobacteria;D_2__Gammaproteobacteria;D_3__Pasteurellales;D_4__Pasteurellaceae;D_5__Haemophilus	0.000388721	***
stomach cDNA - duodenum DNA	-0.0441956	0.00622437	82.1827	-7.10041	6.12387e-09	D_0__Bacteria;D_1__Proteobacteria;D_2__Gammaproteobacteria;D_3__Pasteurellales;D_4__Pasteurellaceae;D_5__Haemophilus	1.19416e-06	****
stomach cDNA - saliva DNA	-0.0577388	0.00597661	82.1379	-9.6608	7.13898e-11	D_0__Bacteria;D_1__Proteobacteria;D_2__Gammaproteobacteria;D_3__Pasteurellales;D_4__Pasteurellaceae;D_5__Haemophilus	2.24179e-08	****
stomach cDNA - stomach DNA	-0.0386808	0.00602023	81.6148	-6.42514	1.22831e-07	D_0__Bacteria;D_1__Proteobacteria;D_2__Gammaproteobacteria;D_3__Pasteurellales;D_4__Pasteurellaceae;D_5__Haemophilus	1.3972e-05	****
duodenum DNA - saliva DNA	-0.0135432	0.0058664	82.0548	-2.3086	0.202507	D_0__Bacteria;D_1__Proteobacteria;D_2__Gammaproteobacteria;D_3__Pasteurellales;D_4__Pasteurellaceae;D_5__Haemophilus	0.763597	ns
duodenum DNA - stomach DNA	0.00551474	0.0059109	81.5148	0.932977	0.936793	D_0__Bacteria;D_1__Proteobacteria;D_2__Gammaproteobacteria;D_3__Pasteurellales;D_4__Pasteurellaceae;D_5__Haemophilus	1	ns
saliva DNA - stomach DNA	0.0190579	0.00566466	81.6271	3.36436	0.0143819	D_0__Bacteria;D_1__Proteobacteria;D_2__Gammaproteobacteria;D_3__Pasteurellales;D_4__Pasteurellaceae;D_5__Haemophilus	0.142256	ns
duodenum cDNA - saliva cDNA	-0.000275748	0.00074621	83.3838	-0.369532	0.999069	D_0__Bacteria;D_1__Proteobacteria;D_2__Gammaproteobacteria;D_3__Pasteurellales;D_4__Pasteurellaceae;__	1	ns
duodenum cDNA - stomach cDNA	-0.000272992	0.00076287	82.3745	-0.357849	0.999203	D_0__Bacteria;D_1__Proteobacteria;D_2__Gammaproteobacteria;D_3__Pasteurellales;D_4__Pasteurellaceae;__	1	ns
duodenum cDNA - duodenum DNA	-0.000294212	0.000745289	81.4518	-0.394762	0.998718	D_0__Bacteria;D_1__Proteobacteria;D_2__Gammaproteobacteria;D_3__Pasteurellales;D_4__Pasteurellaceae;__	1	ns
duodenum cDNA - saliva DNA	-0.00193413	0.00072407	82.6871	-2.6712	0.0921978	D_0__Bacteria;D_1__Proteobacteria;D_2__Gammaproteobacteria;D_3__Pasteurellales;D_4__Pasteurellaceae;__	0.47312	ns
duodenum cDNA - stomach DNA	-0.000654042	0.000729808	82.052	-0.896183	0.94638	D_0__Bacteria;D_1__Proteobacteria;D_2__Gammaproteobacteria;D_3__Pasteurellales;D_4__Pasteurellaceae;__	1	ns
saliva cDNA - stomach cDNA	2.75608e-06	0.000745499	83.19	0.00369695	1	D_0__Bacteria;D_1__Proteobacteria;D_2__Gammaproteobacteria;D_3__Pasteurellales;D_4__Pasteurellaceae;__	1	ns
saliva cDNA - duodenum DNA	-1.84637e-05	0.00073223	83.0435	-0.0252156	1	D_0__Bacteria;D_1__Proteobacteria;D_2__Gammaproteobacteria;D_3__Pasteurellales;D_4__Pasteurellaceae;__	1	ns
saliva cDNA - saliva DNA	-0.00165839	0.000696163	81.5576	-2.38218	0.174751	D_0__Bacteria;D_1__Proteobacteria;D_2__Gammaproteobacteria;D_3__Pasteurellales;D_4__Pasteurellaceae;__	0.703642	ns
saliva cDNA - stomach DNA	-0.000378293	0.00070792	82.3598	-0.534374	0.994596	D_0__Bacteria;D_1__Proteobacteria;D_2__Gammaproteobacteria;D_3__Pasteurellales;D_4__Pasteurellaceae;__	1	ns
stomach cDNA - duodenum DNA	-2.12197e-05	0.000753512	82.681	-0.0281611	1	D_0__Bacteria;D_1__Proteobacteria;D_2__Gammaproteobacteria;D_3__Pasteurellales;D_4__Pasteurellaceae;__	1	ns
stomach cDNA - saliva DNA	-0.00166114	0.000723514	82.5311	-2.29594	0.207531	D_0__Bacteria;D_1__Proteobacteria;D_2__Gammaproteobacteria;D_3__Pasteurellales;D_4__Pasteurellaceae;__	0.769783	ns
stomach cDNA - stomach DNA	-0.00038105	0.000729259	81.8981	-0.522516	0.995134	D_0__Bacteria;D_1__Proteobacteria;D_2__Gammaproteobacteria;D_3__Pasteurellales;D_4__Pasteurellaceae;__	1	ns
duodenum DNA - saliva DNA	-0.00163992	0.000710225	82.3945	-2.30902	0.202294	D_0__Bacteria;D_1__Proteobacteria;D_2__Gammaproteobacteria;D_3__Pasteurellales;D_4__Pasteurellaceae;__	0.763597	ns
duodenum DNA - stomach DNA	-0.00035983	0.000716082	81.7417	-0.502498	0.995949	D_0__Bacteria;D_1__Proteobacteria;D_2__Gammaproteobacteria;D_3__Pasteurellales;D_4__Pasteurellaceae;__	1	ns
saliva DNA - stomach DNA	0.00128009	0.00068612	81.7944	1.8657	0.430482	D_0__Bacteria;D_1__Proteobacteria;D_2__Gammaproteobacteria;D_3__Pasteurellales;D_4__Pasteurellaceae;__	1	ns
duodenum cDNA - saliva cDNA	-0.00222695	0.00143985	83.0701	-1.54665	0.635431	D_0__Bacteria;D_1__Proteobacteria;D_2__Gammaproteobacteria;D_3__Pseudomonadales;D_4__Moraxellaceae;D_5__Moraxella	1	ns
duodenum cDNA - stomach cDNA	-0.000543259	0.00147126	82.1574	-0.369247	0.999072	D_0__Bacteria;D_1__Proteobacteria;D_2__Gammaproteobacteria;D_3__Pseudomonadales;D_4__Moraxellaceae;D_5__Moraxella	1	ns
duodenum cDNA - duodenum DNA	9.82753e-05	0.00143682	81.3745	0.0683979	1	D_0__Bacteria;D_1__Proteobacteria;D_2__Gammaproteobacteria;D_3__Pseudomonadales;D_4__Moraxellaceae;D_5__Moraxella	1	ns
duodenum cDNA - saliva DNA	-0.000611907	0.00139672	82.4695	-0.438104	0.997887	D_0__Bacteria;D_1__Proteobacteria;D_2__Gammaproteobacteria;D_3__Pseudomonadales;D_4__Moraxellaceae;D_5__Moraxella	1	ns
duodenum cDNA - stomach DNA	5.48371e-05	0.00140732	81.8865	0.0389656	1	D_0__Bacteria;D_1__Proteobacteria;D_2__Gammaproteobacteria;D_3__Pseudomonadales;D_4__Moraxellaceae;D_5__Moraxella	1	ns
saliva cDNA - stomach cDNA	0.00168369	0.00143834	82.8957	1.17058	0.849481	D_0__Bacteria;D_1__Proteobacteria;D_2__Gammaproteobacteria;D_3__Pseudomonadales;D_4__Moraxellaceae;D_5__Moraxella	1	ns
saliva cDNA - duodenum DNA	0.00232522	0.00141268	82.7814	1.64597	0.570944	D_0__Bacteria;D_1__Proteobacteria;D_2__Gammaproteobacteria;D_3__Pseudomonadales;D_4__Moraxellaceae;D_5__Moraxella	1	ns
saliva cDNA - saliva DNA	0.00161504	0.00134215	81.4591	1.20332	0.834029	D_0__Bacteria;D_1__Proteobacteria;D_2__Gammaproteobacteria;D_3__Pseudomonadales;D_4__Moraxellaceae;D_5__Moraxella	1	ns
saliva cDNA - stomach DNA	0.00228179	0.00136539	82.1987	1.67116	0.554534	D_0__Bacteria;D_1__Proteobacteria;D_2__Gammaproteobacteria;D_3__Pseudomonadales;D_4__Moraxellaceae;D_5__Moraxella	1	ns
stomach cDNA - duodenum DNA	0.000641535	0.0014534	82.4205	0.441402	0.99781	D_0__Bacteria;D_1__Proteobacteria;D_2__Gammaproteobacteria;D_3__Pseudomonadales;D_4__Moraxellaceae;D_5__Moraxella	1	ns
stomach cDNA - saliva DNA	-6.86479e-05	0.00139553	82.3295	-0.0491911	1	D_0__Bacteria;D_1__Proteobacteria;D_2__Gammaproteobacteria;D_3__Pseudomonadales;D_4__Moraxellaceae;D_5__Moraxella	1	ns
stomach cDNA - stomach DNA	0.000598096	0.00140615	81.7484	0.425342	0.998165	D_0__Bacteria;D_1__Proteobacteria;D_2__Gammaproteobacteria;D_3__Pseudomonadales;D_4__Moraxellaceae;D_5__Moraxella	1	ns
duodenum DNA - saliva DNA	-0.000710182	0.00136985	82.2222	-0.51844	0.99531	D_0__Bacteria;D_1__Proteobacteria;D_2__Gammaproteobacteria;D_3__Pseudomonadales;D_4__Moraxellaceae;D_5__Moraxella	1	ns
duodenum DNA - stomach DNA	-4.34381e-05	0.00138068	81.6226	-0.0314614	1	D_0__Bacteria;D_1__Proteobacteria;D_2__Gammaproteobacteria;D_3__Pseudomonadales;D_4__Moraxellaceae;D_5__Moraxella	1	ns
saliva DNA - stomach DNA	0.000666744	0.00132303	81.7116	0.503953	0.995894	D_0__Bacteria;D_1__Proteobacteria;D_2__Gammaproteobacteria;D_3__Pseudomonadales;D_4__Moraxellaceae;D_5__Moraxella	1	ns
duodenum cDNA - saliva cDNA	0.00106664	0.000617809	85.2304	1.72648	0.518428	D_0__Bacteria;D_1__Proteobacteria;D_2__Gammaproteobacteria;D_3__Pseudomonadales;D_4__Pseudomonadaceae;D_5__Pseudomonas	1	ns
duodenum cDNA - stomach cDNA	0.000416222	0.000633544	83.8531	0.656975	0.986043	D_0__Bacteria;D_1__Proteobacteria;D_2__Gammaproteobacteria;D_3__Pseudomonadales;D_4__Pseudomonadaceae;D_5__Pseudomonas	1	ns
duodenum cDNA - duodenum DNA	-0.000337105	0.000620683	82.0108	-0.54312	0.99417	D_0__Bacteria;D_1__Proteobacteria;D_2__Gammaproteobacteria;D_3__Pseudomonadales;D_4__Pseudomonadaceae;D_5__Pseudomonas	1	ns
duodenum cDNA - saliva DNA	0.00107716	0.000600763	83.9407	1.79299	0.475803	D_0__Bacteria;D_1__Proteobacteria;D_2__Gammaproteobacteria;D_3__Pseudomonadales;D_4__Pseudomonadaceae;D_5__Pseudomonas	1	ns
duodenum cDNA - stomach DNA	-0.000145092	0.000606673	83.1618	-0.239159	0.999889	D_0__Bacteria;D_1__Proteobacteria;D_2__Gammaproteobacteria;D_3__Pseudomonadales;D_4__Pseudomonadaceae;D_5__Pseudomonas	1	ns
saliva cDNA - stomach cDNA	-0.000650413	0.000617627	85.0154	-1.05308	0.898243	D_0__Bacteria;D_1__Proteobacteria;D_2__Gammaproteobacteria;D_3__Pseudomonadales;D_4__Pseudomonadaceae;D_5__Pseudomonas	1	ns
saliva cDNA - duodenum DNA	-0.00140374	0.000606884	84.5635	-2.31303	0.200399	D_0__Bacteria;D_1__Proteobacteria;D_2__Gammaproteobacteria;D_3__Pseudomonadales;D_4__Pseudomonadaceae;D_5__Pseudomonas	0.763597	ns
saliva cDNA - saliva DNA	1.05234e-05	0.000579607	82.3185	0.0181561	1	D_0__Bacteria;D_1__Proteobacteria;D_2__Gammaproteobacteria;D_3__Pseudomonadales;D_4__Pseudomonadaceae;D_5__Pseudomonas	1	ns
saliva cDNA - stomach DNA	-0.00121173	0.000587993	83.2654	-2.06078	0.317925	D_0__Bacteria;D_1__Proteobacteria;D_2__Gammaproteobacteria;D_3__Pseudomonadales;D_4__Pseudomonadaceae;D_5__Pseudomonas	1	ns
stomach cDNA - duodenum DNA	-0.000753327	0.000625175	84.4146	-1.20499	0.833271	D_0__Bacteria;D_1__Proteobacteria;D_2__Gammaproteobacteria;D_3__Pseudomonadales;D_4__Pseudomonadaceae;D_5__Pseudomonas	1	ns
stomach cDNA - saliva DNA	0.000660937	0.000600617	83.7636	1.10043	0.879871	D_0__Bacteria;D_1__Proteobacteria;D_2__Gammaproteobacteria;D_3__Pseudomonadales;D_4__Pseudomonadaceae;D_5__Pseudomonas	1	ns
stomach cDNA - stomach DNA	-0.000561314	0.000606529	82.9868	-0.925452	0.938858	D_0__Bacteria;D_1__Proteobacteria;D_2__Gammaproteobacteria;D_3__Pseudomonadales;D_4__Pseudomonadaceae;D_5__Pseudomonas	1	ns
duodenum DNA - saliva DNA	0.00141426	0.000589809	83.351	2.39784	0.168948	D_0__Bacteria;D_1__Proteobacteria;D_2__Gammaproteobacteria;D_3__Pseudomonadales;D_4__Pseudomonadaceae;D_5__Pseudomonas	0.688121	ns
duodenum DNA - stomach DNA	0.000192014	0.000595829	82.5531	0.322263	0.999521	D_0__Bacteria;D_1__Proteobacteria;D_2__Gammaproteobacteria;D_3__Pseudomonadales;D_4__Pseudomonadaceae;D_5__Pseudomonas	1	ns
saliva DNA - stomach DNA	-0.00122225	0.00057085	82.1921	-2.14111	0.276966	D_0__Bacteria;D_1__Proteobacteria;D_2__Gammaproteobacteria;D_3__Pseudomonadales;D_4__Pseudomonadaceae;D_5__Pseudomonas	0.93034	ns
duodenum cDNA - saliva cDNA	0.00197255	0.000850216	86.3271	2.32006	0.197394	D_0__Bacteria;D_1__Proteobacteria;D_2__Gammaproteobacteria;D_3__Xanthomonadales;D_4__Xanthomonadaceae;D_5__Stenotrophomonas	0.756862	ns
duodenum cDNA - stomach cDNA	0.00169791	0.000873515	84.8776	1.94377	0.383298	D_0__Bacteria;D_1__Proteobacteria;D_2__Gammaproteobacteria;D_3__Xanthomonadales;D_4__Xanthomonadaceae;D_5__Stenotrophomonas	1	ns
duodenum cDNA - duodenum DNA	0.0014035	0.000857781	82.4289	1.6362	0.577328	D_0__Bacteria;D_1__Proteobacteria;D_2__Gammaproteobacteria;D_3__Xanthomonadales;D_4__Xanthomonadaceae;D_5__Stenotrophomonas	1	ns
duodenum cDNA - saliva DNA	0.00200438	0.000828145	84.6662	2.42033	0.161031	D_0__Bacteria;D_1__Proteobacteria;D_2__Gammaproteobacteria;D_3__Xanthomonadales;D_4__Xanthomonadaceae;D_5__Stenotrophomonas	0.66407	ns
duodenum cDNA - stomach DNA	0.00164548	0.00083717	83.9051	1.96552	0.370738	D_0__Bacteria;D_1__Proteobacteria;D_2__Gammaproteobacteria;D_3__Xanthomonadales;D_4__Xanthomonadaceae;D_5__Stenotrophomonas	1	ns
saliva cDNA - stomach cDNA	-0.000274641	0.000850313	86.223	-0.322988	0.999517	D_0__Bacteria;D_1__Proteobacteria;D_2__Gammaproteobacteria;D_3__Xanthomonadales;D_4__Xanthomonadaceae;D_5__Stenotrophomonas	1	ns
saliva cDNA - duodenum DNA	-0.000569052	0.000835931	85.4696	-0.680741	0.983635	D_0__Bacteria;D_1__Proteobacteria;D_2__Gammaproteobacteria;D_3__Xanthomonadales;D_4__Xanthomonadaceae;D_5__Stenotrophomonas	1	ns
saliva cDNA - saliva DNA	3.18295e-05	0.000800769	82.9483	0.0397487	1	D_0__Bacteria;D_1__Proteobacteria;D_2__Gammaproteobacteria;D_3__Xanthomonadales;D_4__Xanthomonadaceae;D_5__Stenotrophomonas	1	ns
saliva cDNA - stomach DNA	-0.000327076	0.000811322	83.8365	-0.403139	0.998583	D_0__Bacteria;D_1__Proteobacteria;D_2__Gammaproteobacteria;D_3__Xanthomonadales;D_4__Xanthomonadaceae;D_5__Stenotrophomonas	1	ns
stomach cDNA - duodenum DNA	-0.000294411	0.000861327	85.5733	-0.341811	0.999363	D_0__Bacteria;D_1__Proteobacteria;D_2__Gammaproteobacteria;D_3__Xanthomonadales;D_4__Xanthomonadaceae;D_5__Stenotrophomonas	1	ns
stomach cDNA - saliva DNA	0.000306471	0.000828221	84.5786	0.370035	0.999063	D_0__Bacteria;D_1__Proteobacteria;D_2__Gammaproteobacteria;D_3__Xanthomonadales;D_4__Xanthomonadaceae;D_5__Stenotrophomonas	1	ns
stomach cDNA - stomach DNA	-5.24344e-05	0.000837245	83.8186	-0.0626273	1	D_0__Bacteria;D_1__Proteobacteria;D_2__Gammaproteobacteria;D_3__Xanthomonadales;D_4__Xanthomonadaceae;D_5__Stenotrophomonas	1	ns
duodenum DNA - saliva DNA	0.000600882	0.000813668	83.8885	0.738485	0.976508	D_0__Bacteria;D_1__Proteobacteria;D_2__Gammaproteobacteria;D_3__Xanthomonadales;D_4__Xanthomonadaceae;D_5__Stenotrophomonas	1	ns
duodenum DNA - stomach DNA	0.000241977	0.000822851	83.112	0.294071	0.999694	D_0__Bacteria;D_1__Proteobacteria;D_2__Gammaproteobacteria;D_3__Xanthomonadales;D_4__Xanthomonadaceae;D_5__Stenotrophomonas	1	ns
saliva DNA - stomach DNA	-0.000358905	0.000788706	82.4051	-0.455055	0.997468	D_0__Bacteria;D_1__Proteobacteria;D_2__Gammaproteobacteria;D_3__Xanthomonadales;D_4__Xanthomonadaceae;D_5__Stenotrophomonas	1	ns
duodenum cDNA - saliva cDNA	0.000257376	0.00137854	82.5417	0.186702	0.999967	D_0__Bacteria;D_1__Spirochaetes;D_2__Spirochaetia;D_3__Spirochaetales;D_4__Spirochaetaceae;D_5__Treponema 2	1	ns
duodenum cDNA - stomach cDNA	-0.000418228	0.00140745	81.8162	-0.297153	0.999678	D_0__Bacteria;D_1__Spirochaetes;D_2__Spirochaetia;D_3__Spirochaetales;D_4__Spirochaetaceae;D_5__Treponema 2	1	ns
duodenum cDNA - duodenum DNA	0.000765632	0.00137371	81.2563	0.557344	0.993422	D_0__Bacteria;D_1__Spirochaetes;D_2__Spirochaetia;D_3__Spirochaetales;D_4__Spirochaetaceae;D_5__Treponema 2	1	ns
duodenum cDNA - saliva DNA	0.00303232	0.00133661	82.0998	2.26866	0.218855	D_0__Bacteria;D_1__Spirochaetes;D_2__Spirochaetia;D_3__Spirochaetales;D_4__Spirochaetaceae;D_5__Treponema 2	0.798763	ns
duodenum cDNA - stomach DNA	0.000697616	0.00134603	81.6253	0.518278	0.995315	D_0__Bacteria;D_1__Spirochaetes;D_2__Spirochaetia;D_3__Spirochaetales;D_4__Spirochaetaceae;D_5__Treponema 2	1	ns
saliva cDNA - stomach cDNA	-0.000675604	0.00137688	82.4061	-0.490678	0.99638	D_0__Bacteria;D_1__Spirochaetes;D_2__Spirochaetia;D_3__Spirochaetales;D_4__Spirochaetaceae;D_5__Treponema 2	1	ns
saliva cDNA - duodenum DNA	0.000508256	0.00135224	82.3359	0.375863	0.998989	D_0__Bacteria;D_1__Spirochaetes;D_2__Spirochaetia;D_3__Spirochaetales;D_4__Spirochaetaceae;D_5__Treponema 2	1	ns
saliva cDNA - saliva DNA	0.00277495	0.00128327	81.3114	2.1624	0.26676	D_0__Bacteria;D_1__Spirochaetes;D_2__Spirochaetia;D_3__Spirochaetales;D_4__Spirochaetaceae;D_5__Treponema 2	0.90579	ns
saliva cDNA - stomach DNA	0.00044024	0.0013064	81.9171	0.336987	0.999404	D_0__Bacteria;D_1__Spirochaetes;D_2__Spirochaetia;D_3__Spirochaetales;D_4__Spirochaetaceae;D_5__Treponema 2	1	ns
stomach cDNA - duodenum DNA	0.00118386	0.00139065	82.0078	0.851302	0.956697	D_0__Bacteria;D_1__Spirochaetes;D_2__Spirochaetia;D_3__Spirochaetales;D_4__Spirochaetaceae;D_5__Treponema 2	1	ns
stomach cDNA - saliva DNA	0.00345055	0.00133532	81.9914	2.58407	0.112915	D_0__Bacteria;D_1__Spirochaetes;D_2__Spirochaetia;D_3__Spirochaetales;D_4__Spirochaetaceae;D_5__Treponema 2	0.53891	ns
stomach cDNA - stomach DNA	0.00111584	0.00134475	81.5184	0.829779	0.961125	D_0__Bacteria;D_1__Spirochaetes;D_2__Spirochaetia;D_3__Spirochaetales;D_4__Spirochaetaceae;D_5__Treponema 2	1	ns
duodenum DNA - saliva DNA	0.00226669	0.00131066	81.9244	1.72942	0.516697	D_0__Bacteria;D_1__Spirochaetes;D_2__Spirochaetia;D_3__Spirochaetales;D_4__Spirochaetaceae;D_5__Treponema 2	1	ns
duodenum DNA - stomach DNA	-6.80157e-05	0.00132029	81.4362	-0.0515159	1	D_0__Bacteria;D_1__Spirochaetes;D_2__Spirochaetia;D_3__Spirochaetales;D_4__Spirochaetaceae;D_5__Treponema 2	1	ns
saliva DNA - stomach DNA	-0.00233471	0.00126539	81.5584	-1.84505	0.443258	D_0__Bacteria;D_1__Spirochaetes;D_2__Spirochaetia;D_3__Spirochaetales;D_4__Spirochaetaceae;D_5__Treponema 2	1	ns
duodenum cDNA - saliva cDNA	0.000580256	0.000337916	82.9089	1.71716	0.524584	D_0__Bacteria;D_1__Synergistetes;D_2__Synergistia;D_3__Synergistales;D_4__Synergistaceae;D_5__Fretibacterium	1	ns
duodenum cDNA - stomach cDNA	9.66072e-06	0.000345199	82.0501	0.0279859	1	D_0__Bacteria;D_1__Synergistetes;D_2__Synergistia;D_3__Synergistales;D_4__Synergistaceae;D_5__Fretibacterium	1	ns
duodenum cDNA - duodenum DNA	0.000762803	0.000337056	81.3368	2.26313	0.221298	D_0__Bacteria;D_1__Synergistetes;D_2__Synergistia;D_3__Synergistales;D_4__Synergistaceae;D_5__Fretibacterium	0.803384	ns
duodenum cDNA - saliva DNA	0.00100105	0.000327744	82.3572	3.05436	0.0347649	D_0__Bacteria;D_1__Synergistetes;D_2__Synergistia;D_3__Synergistales;D_4__Synergistaceae;D_5__Fretibacterium	0.260737	ns
duodenum cDNA - stomach DNA	0.000517717	0.000330177	81.8044	1.568	0.621686	D_0__Bacteria;D_1__Synergistetes;D_2__Synergistia;D_3__Synergistales;D_4__Synergistaceae;D_5__Fretibacterium	1	ns
saliva cDNA - stomach cDNA	-0.000570595	0.000337544	82.7457	-1.69043	0.541958	D_0__Bacteria;D_1__Synergistetes;D_2__Synergistia;D_3__Synergistales;D_4__Synergistaceae;D_5__Fretibacterium	1	ns
saliva cDNA - duodenum DNA	0.000182547	0.000331516	82.6462	0.550642	0.993786	D_0__Bacteria;D_1__Synergistetes;D_2__Synergistia;D_3__Synergistales;D_4__Synergistaceae;D_5__Fretibacterium	1	ns
saliva cDNA - saliva DNA	0.00042079	0.000314855	81.4117	1.33646	0.763925	D_0__Bacteria;D_1__Synergistetes;D_2__Synergistia;D_3__Synergistales;D_4__Synergistaceae;D_5__Fretibacterium	1	ns
saliva cDNA - stomach DNA	-6.25394e-05	0.000320374	82.1143	-0.195207	0.999959	D_0__Bacteria;D_1__Synergistetes;D_2__Synergistia;D_3__Synergistales;D_4__Synergistaceae;D_5__Fretibacterium	1	ns
stomach cDNA - duodenum DNA	0.000753142	0.000341031	82.2912	2.20843	0.245162	D_0__Bacteria;D_1__Synergistetes;D_2__Synergistia;D_3__Synergistales;D_4__Synergistaceae;D_5__Fretibacterium	0.854804	ns
stomach cDNA - saliva DNA	0.000991385	0.000327453	82.2262	3.02756	0.0373987	D_0__Bacteria;D_1__Synergistetes;D_2__Synergistia;D_3__Synergistales;D_4__Synergistaceae;D_5__Fretibacterium	0.271538	ns
stomach cDNA - stomach DNA	0.000508056	0.000329891	81.6753	1.54007	0.639683	D_0__Bacteria;D_1__Synergistetes;D_2__Synergistia;D_3__Synergistales;D_4__Synergistaceae;D_5__Fretibacterium	1	ns
duodenum DNA - saliva DNA	0.000238243	0.00032142	82.1324	0.74122	0.97611	D_0__Bacteria;D_1__Synergistetes;D_2__Synergistia;D_3__Synergistales;D_4__Synergistaceae;D_5__Fretibacterium	1	ns
duodenum DNA - stomach DNA	-0.000245086	0.000323906	81.5639	-0.756658	0.973853	D_0__Bacteria;D_1__Synergistetes;D_2__Synergistia;D_3__Synergistales;D_4__Synergistaceae;D_5__Fretibacterium	1	ns
saliva DNA - stomach DNA	-0.000483329	0.000310398	81.6668	-1.55713	0.628707	D_0__Bacteria;D_1__Synergistetes;D_2__Synergistia;D_3__Synergistales;D_4__Synergistaceae;D_5__Fretibacterium	1	ns
duodenum cDNA - saliva cDNA	0.000297892	0.000118138	84.8138	2.52157	0.12946	D_0__Bacteria;D_1__Tenericutes;D_2__Mollicutes;D_3__Mollicutes RF39;D_4__uncultured bacterium;D_5__uncultured bacterium	0.587087	ns
duodenum cDNA - stomach cDNA	0.000110356	0.000121061	83.4914	0.911571	0.94252	D_0__Bacteria;D_1__Tenericutes;D_2__Mollicutes;D_3__Mollicutes RF39;D_4__uncultured bacterium;D_5__uncultured bacterium	1	ns
duodenum cDNA - duodenum DNA	5.01434e-05	0.000118516	81.8694	0.423093	0.998211	D_0__Bacteria;D_1__Tenericutes;D_2__Mollicutes;D_3__Mollicutes RF39;D_4__uncultured bacterium;D_5__uncultured bacterium	1	ns
duodenum cDNA - saliva DNA	0.000190905	0.000114815	83.6618	1.66271	0.559983	D_0__Bacteria;D_1__Tenericutes;D_2__Mollicutes;D_3__Mollicutes RF39;D_4__uncultured bacterium;D_5__uncultured bacterium	1	ns
duodenum cDNA - stomach DNA	2.73843e-06	0.000115897	82.8938	0.0236282	1	D_0__Bacteria;D_1__Tenericutes;D_2__Mollicutes;D_3__Mollicutes RF39;D_4__uncultured bacterium;D_5__uncultured bacterium	1	ns
saliva cDNA - stomach cDNA	-0.000187536	0.000118084	84.5853	-1.58815	0.608553	D_0__Bacteria;D_1__Tenericutes;D_2__Mollicutes;D_3__Mollicutes RF39;D_4__uncultured bacterium;D_5__uncultured bacterium	1	ns
saliva cDNA - duodenum DNA	-0.000247749	0.000116016	84.2221	-2.13548	0.279482	D_0__Bacteria;D_1__Tenericutes;D_2__Mollicutes;D_3__Mollicutes RF39;D_4__uncultured bacterium;D_5__uncultured bacterium	0.930949	ns
saliva cDNA - saliva DNA	-0.000106987	0.000110682	82.1174	-0.966616	0.927133	D_0__Bacteria;D_1__Tenericutes;D_2__Mollicutes;D_3__Mollicutes RF39;D_4__uncultured bacterium;D_5__uncultured bacterium	1	ns
saliva cDNA - stomach DNA	-0.000295154	0.000112341	83.0616	-2.62729	0.102117	D_0__Bacteria;D_1__Tenericutes;D_2__Mollicutes;D_3__Mollicutes RF39;D_4__uncultured bacterium;D_5__uncultured bacterium	0.505034	ns
stomach cDNA - duodenum DNA	-6.02125e-05	0.000119491	83.9969	-0.503906	0.995899	D_0__Bacteria;D_1__Tenericutes;D_2__Mollicutes;D_3__Mollicutes RF39;D_4__uncultured bacterium;D_5__uncultured bacterium	1	ns
stomach cDNA - saliva DNA	8.05492e-05	0.000114773	83.4748	0.701813	0.981238	D_0__Bacteria;D_1__Tenericutes;D_2__Mollicutes;D_3__Mollicutes RF39;D_4__uncultured bacterium;D_5__uncultured bacterium	1	ns
stomach cDNA - stomach DNA	-0.000107617	0.000115855	82.7091	-0.9289	0.937923	D_0__Bacteria;D_1__Tenericutes;D_2__Mollicutes;D_3__Mollicutes RF39;D_4__uncultured bacterium;D_5__uncultured bacterium	1	ns
duodenum DNA - saliva DNA	0.000140762	0.000112695	83.1426	1.24905	0.811248	D_0__Bacteria;D_1__Tenericutes;D_2__Mollicutes;D_3__Mollicutes RF39;D_4__uncultured bacterium;D_5__uncultured bacterium	1	ns
duodenum DNA - stomach DNA	-4.7405e-05	0.000113797	82.3551	-0.416576	0.99834	D_0__Bacteria;D_1__Tenericutes;D_2__Mollicutes;D_3__Mollicutes RF39;D_4__uncultured bacterium;D_5__uncultured bacterium	1	ns
saliva DNA - stomach DNA	-0.000188167	0.000109019	82.1115	-1.726	0.518903	D_0__Bacteria;D_1__Tenericutes;D_2__Mollicutes;D_3__Mollicutes RF39;D_4__uncultured bacterium;D_5__uncultured bacterium	1	ns
duodenum cDNA - saliva cDNA	0.000830898	0.000369486	83.9937	2.2488	0.22706	D_0__Bacteria;D_1__Tenericutes;D_2__Mollicutes;D_3__Mycoplasmatales;D_4__Mycoplasmataceae;D_5__Mycoplasma	0.819939	ns
duodenum cDNA - stomach cDNA	-0.000533813	0.000378111	82.8261	-1.41179	0.719833	D_0__Bacteria;D_1__Tenericutes;D_2__Mollicutes;D_3__Mycoplasmatales;D_4__Mycoplasmataceae;D_5__Mycoplasma	1	ns
duodenum cDNA - duodenum DNA	0.000609754	0.000369694	81.617	1.64935	0.568781	D_0__Bacteria;D_1__Tenericutes;D_2__Mollicutes;D_3__Mycoplasmatales;D_4__Mycoplasmataceae;D_5__Mycoplasma	1	ns
duodenum cDNA - saliva DNA	0.000910246	0.000358749	83.1062	2.53727	0.125263	D_0__Bacteria;D_1__Tenericutes;D_2__Mollicutes;D_3__Mycoplasmatales;D_4__Mycoplasmataceae;D_5__Mycoplasma	0.577304	ns
duodenum cDNA - stomach DNA	0.000169738	0.000361823	82.3948	0.469118	0.997074	D_0__Bacteria;D_1__Tenericutes;D_2__Mollicutes;D_3__Mycoplasmatales;D_4__Mycoplasmataceae;D_5__Mycoplasma	1	ns
saliva cDNA - stomach cDNA	-0.00136471	0.000369209	83.7725	-3.69631	0.00506766	D_0__Bacteria;D_1__Tenericutes;D_2__Mollicutes;D_3__Mycoplasmatales;D_4__Mycoplasmataceae;D_5__Mycoplasma	0.0586216	*
saliva cDNA - duodenum DNA	-0.000221144	0.000362673	83.5486	-0.609761	0.990054	D_0__Bacteria;D_1__Tenericutes;D_2__Mollicutes;D_3__Mycoplasmatales;D_4__Mycoplasmataceae;D_5__Mycoplasma	1	ns
saliva cDNA - saliva DNA	7.93476e-05	0.000345301	81.7732	0.229793	0.999909	D_0__Bacteria;D_1__Tenericutes;D_2__Mollicutes;D_3__Mycoplasmatales;D_4__Mycoplasmataceae;D_5__Mycoplasma	1	ns
saliva cDNA - stomach DNA	-0.00066116	0.000350848	82.6632	-1.88447	0.418932	D_0__Bacteria;D_1__Tenericutes;D_2__Mollicutes;D_3__Mycoplasmatales;D_4__Mycoplasmataceae;D_5__Mycoplasma	1	ns
stomach cDNA - duodenum DNA	0.00114357	0.000373369	83.2179	3.06283	0.0338923	D_0__Bacteria;D_1__Tenericutes;D_2__Mollicutes;D_3__Mycoplasmatales;D_4__Mycoplasmataceae;D_5__Mycoplasma	0.255597	ns
stomach cDNA - saliva DNA	0.00144406	0.000358532	82.927	4.0277	0.00168139	D_0__Bacteria;D_1__Tenericutes;D_2__Mollicutes;D_3__Mycoplasmatales;D_4__Mycoplasmataceae;D_5__Mycoplasma	0.0231828	*
stomach cDNA - stomach DNA	0.000703551	0.000361608	82.2178	1.94562	0.382466	D_0__Bacteria;D_1__Tenericutes;D_2__Mollicutes;D_3__Mycoplasmatales;D_4__Mycoplasmataceae;D_5__Mycoplasma	1	ns
duodenum DNA - saliva DNA	0.000300492	0.000351979	82.7206	0.853719	0.956187	D_0__Bacteria;D_1__Tenericutes;D_2__Mollicutes;D_3__Mycoplasmatales;D_4__Mycoplasmataceae;D_5__Mycoplasma	1	ns
duodenum DNA - stomach DNA	-0.000440016	0.000355115	81.9898	-1.23908	0.816324	D_0__Bacteria;D_1__Tenericutes;D_2__Mollicutes;D_3__Mycoplasmatales;D_4__Mycoplasmataceae;D_5__Mycoplasma	1	ns
saliva DNA - stomach DNA	-0.000740508	0.000340215	81.9401	-2.17659	0.259936	D_0__Bacteria;D_1__Tenericutes;D_2__Mollicutes;D_3__Mycoplasmatales;D_4__Mycoplasmataceae;D_5__Mycoplasma	0.891488	ns

## Sheet: TableS7
Supplementary Table 7: EMMs based on GLMM for mouse data
contrast	estimate	SE	df	t.ratio	p.value	taxon_name	qval	qval_ast
E DNA - S DNA	-0.00111334	0.000916911	89.002	-1.21423	0.828835	D_0__Bacteria;D_1__Actinobacteria;D_2__Actinobacteria;D_3__Bifidobacteriales;D_4__Bifidobacteriaceae;D_5__Bifidobacterium	1	ns
E DNA - D DNA	-0.00264086	0.000916911	89.002	-2.88018	0.0544188	D_0__Bacteria;D_1__Actinobacteria;D_2__Actinobacteria;D_3__Bifidobacteriales;D_4__Bifidobacteriaceae;D_5__Bifidobacterium	0.24131	ns
E DNA - E RNA	-0.00155191	0.000931544	89.2551	-1.66595	0.557661	D_0__Bacteria;D_1__Actinobacteria;D_2__Actinobacteria;D_3__Bifidobacteriales;D_4__Bifidobacteriaceae;D_5__Bifidobacterium	1	ns
E DNA - S RNA	-0.00123723	0.000916911	89.002	-1.34935	0.756631	D_0__Bacteria;D_1__Actinobacteria;D_2__Actinobacteria;D_3__Bifidobacteriales;D_4__Bifidobacteriaceae;D_5__Bifidobacterium	1	ns
E DNA - D RNA	-0.0013465	0.000916911	89.002	-1.46851	0.684978	D_0__Bacteria;D_1__Actinobacteria;D_2__Actinobacteria;D_3__Bifidobacteriales;D_4__Bifidobacteriaceae;D_5__Bifidobacterium	1	ns
S DNA - D DNA	-0.00152753	0.000916911	89.002	-1.66595	0.557674	D_0__Bacteria;D_1__Actinobacteria;D_2__Actinobacteria;D_3__Bifidobacteriales;D_4__Bifidobacteriaceae;D_5__Bifidobacterium	1	ns
S DNA - E RNA	-0.000438569	0.000931544	89.2551	-0.470798	0.997032	D_0__Bacteria;D_1__Actinobacteria;D_2__Actinobacteria;D_3__Bifidobacteriales;D_4__Bifidobacteriaceae;D_5__Bifidobacterium	1	ns
S DNA - S RNA	-0.000123894	0.000916911	89.002	-0.135121	0.999993	D_0__Bacteria;D_1__Actinobacteria;D_2__Actinobacteria;D_3__Bifidobacteriales;D_4__Bifidobacteriaceae;D_5__Bifidobacterium	1	ns
S DNA - D RNA	-0.000233156	0.000916911	89.002	-0.254284	0.999851	D_0__Bacteria;D_1__Actinobacteria;D_2__Actinobacteria;D_3__Bifidobacteriales;D_4__Bifidobacteriaceae;D_5__Bifidobacterium	1	ns
D DNA - E RNA	0.00108896	0.000931544	89.2551	1.16898	0.850317	D_0__Bacteria;D_1__Actinobacteria;D_2__Actinobacteria;D_3__Bifidobacteriales;D_4__Bifidobacteriaceae;D_5__Bifidobacterium	1	ns
D DNA - S RNA	0.00140363	0.000916911	89.002	1.53083	0.6455	D_0__Bacteria;D_1__Actinobacteria;D_2__Actinobacteria;D_3__Bifidobacteriales;D_4__Bifidobacteriaceae;D_5__Bifidobacterium	1	ns
D DNA - D RNA	0.00129437	0.000916911	89.002	1.41166	0.719913	D_0__Bacteria;D_1__Actinobacteria;D_2__Actinobacteria;D_3__Bifidobacteriales;D_4__Bifidobacteriaceae;D_5__Bifidobacterium	1	ns
E RNA - S RNA	0.000314675	0.000931544	89.2551	0.3378	0.999399	D_0__Bacteria;D_1__Actinobacteria;D_2__Actinobacteria;D_3__Bifidobacteriales;D_4__Bifidobacteriaceae;D_5__Bifidobacterium	1	ns
E RNA - D RNA	0.000205413	0.000931544	89.2551	0.220508	0.999926	D_0__Bacteria;D_1__Actinobacteria;D_2__Actinobacteria;D_3__Bifidobacteriales;D_4__Bifidobacteriaceae;D_5__Bifidobacterium	1	ns
S RNA - D RNA	-0.000109262	0.000916911	89.002	-0.119164	0.999997	D_0__Bacteria;D_1__Actinobacteria;D_2__Actinobacteria;D_3__Bifidobacteriales;D_4__Bifidobacteriaceae;D_5__Bifidobacterium	1	ns
E DNA - S DNA	0.000721858	0.00430516	89.0017	0.167673	0.999981	D_0__Bacteria;D_1__Actinobacteria;D_2__Coriobacteriia;D_3__Coriobacteriales;D_4__Atopobiaceae;D_5__Coriobacteriaceae UCG-002	1	ns
E DNA - D DNA	-0.00469295	0.00430516	89.0017	-1.09008	0.884121	D_0__Bacteria;D_1__Actinobacteria;D_2__Coriobacteriia;D_3__Coriobacteriales;D_4__Atopobiaceae;D_5__Coriobacteriaceae UCG-002	1	ns
E DNA - E RNA	-0.0197693	0.00437409	89.2331	-4.51964	0.000267769	D_0__Bacteria;D_1__Actinobacteria;D_2__Coriobacteriia;D_3__Coriobacteriales;D_4__Atopobiaceae;D_5__Coriobacteriaceae UCG-002	0.0044567	**
E DNA - S RNA	-0.00645454	0.00430516	89.0017	-1.49926	0.665629	D_0__Bacteria;D_1__Actinobacteria;D_2__Coriobacteriia;D_3__Coriobacteriales;D_4__Atopobiaceae;D_5__Coriobacteriaceae UCG-002	1	ns
E DNA - D RNA	-0.00517289	0.00430516	89.0017	-1.20156	0.834997	D_0__Bacteria;D_1__Actinobacteria;D_2__Coriobacteriia;D_3__Coriobacteriales;D_4__Atopobiaceae;D_5__Coriobacteriaceae UCG-002	1	ns
S DNA - D DNA	-0.0054148	0.00430516	89.0017	-1.25775	0.80683	D_0__Bacteria;D_1__Actinobacteria;D_2__Coriobacteriia;D_3__Coriobacteriales;D_4__Atopobiaceae;D_5__Coriobacteriaceae UCG-002	1	ns
S DNA - E RNA	-0.0204912	0.00437409	89.2331	-4.68467	0.000142512	D_0__Bacteria;D_1__Actinobacteria;D_2__Coriobacteriia;D_3__Coriobacteriales;D_4__Atopobiaceae;D_5__Coriobacteriaceae UCG-002	0.00266387	**
S DNA - S RNA	-0.0071764	0.00430516	89.0017	-1.66693	0.557031	D_0__Bacteria;D_1__Actinobacteria;D_2__Coriobacteriia;D_3__Coriobacteriales;D_4__Atopobiaceae;D_5__Coriobacteriaceae UCG-002	1	ns
S DNA - D RNA	-0.00589475	0.00430516	89.0017	-1.36923	0.745118	D_0__Bacteria;D_1__Actinobacteria;D_2__Coriobacteriia;D_3__Coriobacteriales;D_4__Atopobiaceae;D_5__Coriobacteriaceae UCG-002	1	ns
D DNA - E RNA	-0.0150764	0.00437409	89.2331	-3.44675	0.0108755	D_0__Bacteria;D_1__Actinobacteria;D_2__Coriobacteriia;D_3__Coriobacteriales;D_4__Atopobiaceae;D_5__Coriobacteriaceae UCG-002	0.0713941	*
D DNA - S RNA	-0.00176159	0.00430516	89.0017	-0.409183	0.998481	D_0__Bacteria;D_1__Actinobacteria;D_2__Coriobacteriia;D_3__Coriobacteriales;D_4__Atopobiaceae;D_5__Coriobacteriaceae UCG-002	1	ns
D DNA - D RNA	-0.000479945	0.00430516	89.0017	-0.111482	0.999998	D_0__Bacteria;D_1__Actinobacteria;D_2__Coriobacteriia;D_3__Coriobacteriales;D_4__Atopobiaceae;D_5__Coriobacteriaceae UCG-002	1	ns
E RNA - S RNA	0.0133148	0.00437409	89.2331	3.04401	0.0351626	D_0__Bacteria;D_1__Actinobacteria;D_2__Coriobacteriia;D_3__Coriobacteriales;D_4__Atopobiaceae;D_5__Coriobacteriaceae UCG-002	0.172966	ns
E RNA - D RNA	0.0145964	0.00437409	89.2331	3.33702	0.0151755	D_0__Bacteria;D_1__Actinobacteria;D_2__Coriobacteriia;D_3__Coriobacteriales;D_4__Atopobiaceae;D_5__Coriobacteriaceae UCG-002	0.0908289	*
S RNA - D RNA	0.00128165	0.00430516	89.0017	0.297701	0.999676	D_0__Bacteria;D_1__Actinobacteria;D_2__Coriobacteriia;D_3__Coriobacteriales;D_4__Atopobiaceae;D_5__Coriobacteriaceae UCG-002	1	ns
E DNA - S DNA	0.0005918	0.00361513	89.0078	0.163701	0.999983	D_0__Bacteria;D_1__Actinobacteria;D_2__Coriobacteriia;D_3__Coriobacteriales;D_4__Eggerthellaceae;D_5__Enterorhabdus	1	ns
E DNA - D DNA	-0.00320019	0.00361513	89.0078	-0.88522	0.949124	D_0__Bacteria;D_1__Actinobacteria;D_2__Coriobacteriia;D_3__Coriobacteriales;D_4__Eggerthellaceae;D_5__Enterorhabdus	1	ns
E DNA - E RNA	-0.0124058	0.00367071	89.4839	-3.37968	0.0133354	D_0__Bacteria;D_1__Actinobacteria;D_2__Coriobacteriia;D_3__Coriobacteriales;D_4__Eggerthellaceae;D_5__Enterorhabdus	0.0835902	*
E DNA - S RNA	-0.0131585	0.00361513	89.0078	-3.63983	0.0059208	D_0__Bacteria;D_1__Actinobacteria;D_2__Coriobacteriia;D_3__Coriobacteriales;D_4__Eggerthellaceae;D_5__Enterorhabdus	0.0476409	*
E DNA - D RNA	-0.0167434	0.00361513	89.0078	-4.63148	0.000175354	D_0__Bacteria;D_1__Actinobacteria;D_2__Coriobacteriia;D_3__Coriobacteriales;D_4__Eggerthellaceae;D_5__Enterorhabdus	0.00314984	**
S DNA - D DNA	-0.00379199	0.00361513	89.0078	-1.04892	0.899836	D_0__Bacteria;D_1__Actinobacteria;D_2__Coriobacteriia;D_3__Coriobacteriales;D_4__Eggerthellaceae;D_5__Enterorhabdus	1	ns
S DNA - E RNA	-0.0129976	0.00367071	89.4839	-3.5409	0.00810092	D_0__Bacteria;D_1__Actinobacteria;D_2__Coriobacteriia;D_3__Coriobacteriales;D_4__Eggerthellaceae;D_5__Enterorhabdus	0.059363	*
S DNA - S RNA	-0.0137503	0.00361513	89.0078	-3.80354	0.00345823	D_0__Bacteria;D_1__Actinobacteria;D_2__Coriobacteriia;D_3__Coriobacteriales;D_4__Eggerthellaceae;D_5__Enterorhabdus	0.0325839	*
S DNA - D RNA	-0.0173352	0.00361513	89.0078	-4.79519	9.29776e-05	D_0__Bacteria;D_1__Actinobacteria;D_2__Coriobacteriia;D_3__Coriobacteriales;D_4__Eggerthellaceae;D_5__Enterorhabdus	0.00185193	**
D DNA - E RNA	-0.00920563	0.00367071	89.4839	-2.50786	0.132824	D_0__Bacteria;D_1__Actinobacteria;D_2__Coriobacteriia;D_3__Coriobacteriales;D_4__Eggerthellaceae;D_5__Enterorhabdus	0.463738	ns
D DNA - S RNA	-0.00995829	0.00361513	89.0078	-2.75461	0.0747075	D_0__Bacteria;D_1__Actinobacteria;D_2__Coriobacteriia;D_3__Coriobacteriales;D_4__Eggerthellaceae;D_5__Enterorhabdus	0.30044	ns
D DNA - D RNA	-0.0135432	0.00361513	89.0078	-3.74626	0.00418305	D_0__Bacteria;D_1__Actinobacteria;D_2__Coriobacteriia;D_3__Coriobacteriales;D_4__Eggerthellaceae;D_5__Enterorhabdus	0.0379284	*
E RNA - S RNA	-0.000752661	0.00367071	89.4839	-0.205045	0.999948	D_0__Bacteria;D_1__Actinobacteria;D_2__Coriobacteriia;D_3__Coriobacteriales;D_4__Eggerthellaceae;D_5__Enterorhabdus	1	ns
E RNA - D RNA	-0.0043376	0.00367071	89.4839	-1.18168	0.844441	D_0__Bacteria;D_1__Actinobacteria;D_2__Coriobacteriia;D_3__Coriobacteriales;D_4__Eggerthellaceae;D_5__Enterorhabdus	1	ns
S RNA - D RNA	-0.00358494	0.00361513	89.0078	-0.99165	0.919471	D_0__Bacteria;D_1__Actinobacteria;D_2__Coriobacteriia;D_3__Coriobacteriales;D_4__Eggerthellaceae;D_5__Enterorhabdus	1	ns
E DNA - S DNA	-0.000397481	0.000227032	89.008	-1.75077	0.50254	D_0__Bacteria;D_1__Actinobacteria;D_2__Coriobacteriia;D_3__Coriobacteriales;D_4__Eggerthellaceae;D_5__uncultured	1	ns
E DNA - D DNA	-0.000405196	0.000227032	89.008	-1.78476	0.480739	D_0__Bacteria;D_1__Actinobacteria;D_2__Coriobacteriia;D_3__Coriobacteriales;D_4__Eggerthellaceae;D_5__uncultured	1	ns
E DNA - E RNA	-0.00125103	0.000230519	89.4885	-5.42703	7.10861e-06	D_0__Bacteria;D_1__Actinobacteria;D_2__Coriobacteriia;D_3__Coriobacteriales;D_4__Eggerthellaceae;D_5__uncultured	0.000239916	***
E DNA - S RNA	-0.00124918	0.000227032	89.008	-5.50225	5.23389e-06	D_0__Bacteria;D_1__Actinobacteria;D_2__Coriobacteriia;D_3__Coriobacteriales;D_4__Eggerthellaceae;D_5__uncultured	0.000187035	***
E DNA - D RNA	-0.00185446	0.000227032	89.008	-8.16831	4.28601e-10	D_0__Bacteria;D_1__Actinobacteria;D_2__Coriobacteriia;D_3__Coriobacteriales;D_4__Eggerthellaceae;D_5__uncultured	1.27209e-07	****
S DNA - D DNA	-7.7149e-06	0.000227032	89.008	-0.0339816	1	D_0__Bacteria;D_1__Actinobacteria;D_2__Coriobacteriia;D_3__Coriobacteriales;D_4__Eggerthellaceae;D_5__uncultured	1	ns
S DNA - E RNA	-0.000853553	0.000230519	89.4885	-3.70274	0.00481471	D_0__Bacteria;D_1__Actinobacteria;D_2__Coriobacteriia;D_3__Coriobacteriales;D_4__Eggerthellaceae;D_5__uncultured	0.0412955	*
S DNA - S RNA	-0.000851703	0.000227032	89.008	-3.75148	0.00411163	D_0__Bacteria;D_1__Actinobacteria;D_2__Coriobacteriia;D_3__Coriobacteriales;D_4__Eggerthellaceae;D_5__uncultured	0.0376609	*
S DNA - D RNA	-0.00145698	0.000227032	89.008	-6.41754	9.77364e-08	D_0__Bacteria;D_1__Actinobacteria;D_2__Coriobacteriia;D_3__Coriobacteriales;D_4__Eggerthellaceae;D_5__uncultured	8.48212e-06	****
D DNA - E RNA	-0.000845838	0.000230519	89.4885	-3.66928	0.00537009	D_0__Bacteria;D_1__Actinobacteria;D_2__Coriobacteriia;D_3__Coriobacteriales;D_4__Eggerthellaceae;D_5__uncultured	0.0449977	*
D DNA - S RNA	-0.000843988	0.000227032	89.008	-3.71749	0.00459863	D_0__Bacteria;D_1__Actinobacteria;D_2__Coriobacteriia;D_3__Coriobacteriales;D_4__Eggerthellaceae;D_5__uncultured	0.0407835	*
D DNA - D RNA	-0.00144927	0.000227032	89.008	-6.38355	1.13723e-07	D_0__Bacteria;D_1__Actinobacteria;D_2__Coriobacteriia;D_3__Coriobacteriales;D_4__Eggerthellaceae;D_5__uncultured	9.21153e-06	****
E RNA - S RNA	1.84932e-06	0.000230519	89.4885	0.00802242	1	D_0__Bacteria;D_1__Actinobacteria;D_2__Coriobacteriia;D_3__Coriobacteriales;D_4__Eggerthellaceae;D_5__uncultured	1	ns
E RNA - D RNA	-0.00060343	0.000230519	89.4885	-2.6177	0.103592	D_0__Bacteria;D_1__Actinobacteria;D_2__Coriobacteriia;D_3__Coriobacteriales;D_4__Eggerthellaceae;D_5__uncultured	0.379109	ns
S RNA - D RNA	-0.00060528	0.000227032	89.008	-2.66606	0.0925336	D_0__Bacteria;D_1__Actinobacteria;D_2__Coriobacteriia;D_3__Coriobacteriales;D_4__Eggerthellaceae;D_5__uncultured	0.350244	ns
E DNA - S DNA	0.000389356	0.000250907	89.0025	1.55179	0.63201	D_0__Bacteria;D_1__Actinobacteria;D_2__Rubrobacteria;D_3__Rubrobacterales;D_4__Rubrobacteriaceae;D_5__Rubrobacter	1	ns
E DNA - D DNA	0.000287534	0.000250907	89.0025	1.14598	0.860657	D_0__Bacteria;D_1__Actinobacteria;D_2__Rubrobacteria;D_3__Rubrobacterales;D_4__Rubrobacteriaceae;D_5__Rubrobacter	1	ns
E DNA - E RNA	0.000403915	0.000254894	89.284	1.58464	0.610726	D_0__Bacteria;D_1__Actinobacteria;D_2__Rubrobacteria;D_3__Rubrobacterales;D_4__Rubrobacteriaceae;D_5__Rubrobacter	1	ns
E DNA - S RNA	3.59148e-06	0.000250907	89.0025	0.014314	1	D_0__Bacteria;D_1__Actinobacteria;D_2__Rubrobacteria;D_3__Rubrobacterales;D_4__Rubrobacteriaceae;D_5__Rubrobacter	1	ns
E DNA - D RNA	-0.000136906	0.000250907	89.0025	-0.545646	0.994059	D_0__Bacteria;D_1__Actinobacteria;D_2__Rubrobacteria;D_3__Rubrobacterales;D_4__Rubrobacteriaceae;D_5__Rubrobacter	1	ns
S DNA - D DNA	-0.000101822	0.000250907	89.0025	-0.405814	0.998541	D_0__Bacteria;D_1__Actinobacteria;D_2__Rubrobacteria;D_3__Rubrobacterales;D_4__Rubrobacteriaceae;D_5__Rubrobacter	1	ns
S DNA - E RNA	1.45591e-05	0.000254894	89.284	0.0571184	1	D_0__Bacteria;D_1__Actinobacteria;D_2__Rubrobacteria;D_3__Rubrobacterales;D_4__Rubrobacteriaceae;D_5__Rubrobacter	1	ns
S DNA - S RNA	-0.000385765	0.000250907	89.0025	-1.53748	0.641228	D_0__Bacteria;D_1__Actinobacteria;D_2__Rubrobacteria;D_3__Rubrobacterales;D_4__Rubrobacteriaceae;D_5__Rubrobacter	1	ns
S DNA - D RNA	-0.000526262	0.000250907	89.0025	-2.09744	0.298112	D_0__Bacteria;D_1__Actinobacteria;D_2__Rubrobacteria;D_3__Rubrobacterales;D_4__Rubrobacteriaceae;D_5__Rubrobacter	0.799571	ns
D DNA - E RNA	0.000116381	0.000254894	89.284	0.456585	0.997435	D_0__Bacteria;D_1__Actinobacteria;D_2__Rubrobacteria;D_3__Rubrobacterales;D_4__Rubrobacteriaceae;D_5__Rubrobacter	1	ns
D DNA - S RNA	-0.000283943	0.000250907	89.0025	-1.13167	0.866894	D_0__Bacteria;D_1__Actinobacteria;D_2__Rubrobacteria;D_3__Rubrobacterales;D_4__Rubrobacteriaceae;D_5__Rubrobacter	1	ns
D DNA - D RNA	-0.000424441	0.000250907	89.0025	-1.69163	0.540914	D_0__Bacteria;D_1__Actinobacteria;D_2__Rubrobacteria;D_3__Rubrobacterales;D_4__Rubrobacteriaceae;D_5__Rubrobacter	1	ns
E RNA - S RNA	-0.000400324	0.000254894	89.284	-1.57055	0.619873	D_0__Bacteria;D_1__Actinobacteria;D_2__Rubrobacteria;D_3__Rubrobacterales;D_4__Rubrobacteriaceae;D_5__Rubrobacter	1	ns
E RNA - D RNA	-0.000540822	0.000254894	89.284	-2.12175	0.285732	D_0__Bacteria;D_1__Actinobacteria;D_2__Rubrobacteria;D_3__Rubrobacterales;D_4__Rubrobacteriaceae;D_5__Rubrobacter	0.785439	ns
S RNA - D RNA	-0.000140498	0.000250907	89.0025	-0.55996	0.993298	D_0__Bacteria;D_1__Actinobacteria;D_2__Rubrobacteria;D_3__Rubrobacterales;D_4__Rubrobacteriaceae;D_5__Rubrobacter	1	ns
E DNA - S DNA	-7.55657e-06	0.00438569	89.001	-0.00172301	1	D_0__Bacteria;D_1__Bacteroidetes;D_2__Bacteroidia;D_3__Bacteroidales;D_4__Bacteroidaceae;D_5__Bacteroides	1	ns
E DNA - D DNA	0.0202896	0.00438569	89.001	4.62631	0.00017888	D_0__Bacteria;D_1__Bacteroidetes;D_2__Bacteroidia;D_3__Bacteroidales;D_4__Bacteroidaceae;D_5__Bacteroides	0.00314984	**
E DNA - E RNA	0.0164997	0.0044564	89.1849	3.70247	0.00482631	D_0__Bacteria;D_1__Bacteroidetes;D_2__Bacteroidia;D_3__Bacteroidales;D_4__Bacteroidaceae;D_5__Bacteroides	0.0412955	*
E DNA - S RNA	0.0135197	0.00438569	89.001	3.08269	0.0316236	D_0__Bacteria;D_1__Bacteroidetes;D_2__Bacteroidia;D_3__Bacteroidales;D_4__Bacteroidaceae;D_5__Bacteroides	0.158772	ns
E DNA - D RNA	0.0224063	0.00438569	89.001	5.10897	2.66113e-05	D_0__Bacteria;D_1__Bacteroidetes;D_2__Bacteroidia;D_3__Bacteroidales;D_4__Bacteroidaceae;D_5__Bacteroides	0.000654645	***
S DNA - D DNA	0.0202971	0.00438569	89.001	4.62803	0.000177703	D_0__Bacteria;D_1__Bacteroidetes;D_2__Bacteroidia;D_3__Bacteroidales;D_4__Bacteroidaceae;D_5__Bacteroides	0.00314984	**
S DNA - E RNA	0.0165073	0.0044564	89.1849	3.70417	0.0047996	D_0__Bacteria;D_1__Bacteroidetes;D_2__Bacteroidia;D_3__Bacteroidales;D_4__Bacteroidaceae;D_5__Bacteroides	0.0412955	*
S DNA - S RNA	0.0135273	0.00438569	89.001	3.08442	0.0314729	D_0__Bacteria;D_1__Bacteroidetes;D_2__Bacteroidia;D_3__Bacteroidales;D_4__Bacteroidaceae;D_5__Bacteroides	0.15867	ns
S DNA - D RNA	0.0224139	0.00438569	89.001	5.11069	2.6426e-05	D_0__Bacteria;D_1__Bacteroidetes;D_2__Bacteroidia;D_3__Bacteroidales;D_4__Bacteroidaceae;D_5__Bacteroides	0.000654645	***
D DNA - E RNA	-0.00378984	0.0044564	89.1849	-0.850427	0.956965	D_0__Bacteria;D_1__Bacteroidetes;D_2__Bacteroidia;D_3__Bacteroidales;D_4__Bacteroidaceae;D_5__Bacteroides	1	ns
D DNA - S RNA	-0.00676982	0.00438569	89.001	-1.54362	0.637281	D_0__Bacteria;D_1__Bacteroidetes;D_2__Bacteroidia;D_3__Bacteroidales;D_4__Bacteroidaceae;D_5__Bacteroides	1	ns
D DNA - D RNA	0.00211679	0.00438569	89.001	0.482658	0.996661	D_0__Bacteria;D_1__Bacteroidetes;D_2__Bacteroidia;D_3__Bacteroidales;D_4__Bacteroidaceae;D_5__Bacteroides	1	ns
E RNA - S RNA	-0.00297998	0.0044564	89.1849	-0.668696	0.984913	D_0__Bacteria;D_1__Bacteroidetes;D_2__Bacteroidia;D_3__Bacteroidales;D_4__Bacteroidaceae;D_5__Bacteroides	1	ns
E RNA - D RNA	0.00590663	0.0044564	89.1849	1.32543	0.770211	D_0__Bacteria;D_1__Bacteroidetes;D_2__Bacteroidia;D_3__Bacteroidales;D_4__Bacteroidaceae;D_5__Bacteroides	1	ns
S RNA - D RNA	0.00888661	0.00438569	89.001	2.02627	0.335999	D_0__Bacteria;D_1__Bacteroidetes;D_2__Bacteroidia;D_3__Bacteroidales;D_4__Bacteroidaceae;D_5__Bacteroides	0.854686	ns
E DNA - S DNA	-0.000665788	0.0012868	89.0055	-0.5174	0.995366	D_0__Bacteria;D_1__Bacteroidetes;D_2__Bacteroidia;D_3__Bacteroidales;D_4__Marinifilaceae;D_5__Odoribacter	1	ns
E DNA - D DNA	0.00401845	0.0012868	89.0055	3.12283	0.0282718	D_0__Bacteria;D_1__Bacteroidetes;D_2__Bacteroidia;D_3__Bacteroidales;D_4__Marinifilaceae;D_5__Odoribacter	0.147426	ns
E DNA - E RNA	0.00265396	0.00130683	89.4113	2.03084	0.333454	D_0__Bacteria;D_1__Bacteroidetes;D_2__Bacteroidia;D_3__Bacteroidales;D_4__Marinifilaceae;D_5__Odoribacter	0.85294	ns
E DNA - S RNA	0.00296297	0.0012868	89.0055	2.30259	0.203992	D_0__Bacteria;D_1__Bacteroidetes;D_2__Bacteroidia;D_3__Bacteroidales;D_4__Marinifilaceae;D_5__Odoribacter	0.640218	ns
E DNA - D RNA	0.00454222	0.0012868	89.0055	3.52987	0.00840424	D_0__Bacteria;D_1__Bacteroidetes;D_2__Bacteroidia;D_3__Bacteroidales;D_4__Marinifilaceae;D_5__Odoribacter	0.059363	*
S DNA - D DNA	0.00468423	0.0012868	89.0055	3.64023	0.0059133	D_0__Bacteria;D_1__Bacteroidetes;D_2__Bacteroidia;D_3__Bacteroidales;D_4__Marinifilaceae;D_5__Odoribacter	0.0476409	*
S DNA - E RNA	0.00331975	0.00130683	89.4113	2.54031	0.123597	D_0__Bacteria;D_1__Bacteroidetes;D_2__Bacteroidia;D_3__Bacteroidales;D_4__Marinifilaceae;D_5__Odoribacter	0.435276	ns
S DNA - S RNA	0.00362876	0.0012868	89.0055	2.81999	0.063467	D_0__Bacteria;D_1__Bacteroidetes;D_2__Bacteroidia;D_3__Bacteroidales;D_4__Marinifilaceae;D_5__Odoribacter	0.267751	ns
S DNA - D RNA	0.005208	0.0012868	89.0055	4.04727	0.00150112	D_0__Bacteria;D_1__Bacteroidetes;D_2__Bacteroidia;D_3__Bacteroidales;D_4__Marinifilaceae;D_5__Odoribacter	0.017415	*
D DNA - E RNA	-0.00136449	0.00130683	89.4113	-1.04412	0.901588	D_0__Bacteria;D_1__Bacteroidetes;D_2__Bacteroidia;D_3__Bacteroidales;D_4__Marinifilaceae;D_5__Odoribacter	1	ns
D DNA - S RNA	-0.00105548	0.0012868	89.0055	-0.820237	0.963065	D_0__Bacteria;D_1__Bacteroidetes;D_2__Bacteroidia;D_3__Bacteroidales;D_4__Marinifilaceae;D_5__Odoribacter	1	ns
D DNA - D RNA	0.00052377	0.0012868	89.0055	0.407035	0.998519	D_0__Bacteria;D_1__Bacteroidetes;D_2__Bacteroidia;D_3__Bacteroidales;D_4__Marinifilaceae;D_5__Odoribacter	1	ns
E RNA - S RNA	0.000309011	0.00130683	89.4113	0.236458	0.999896	D_0__Bacteria;D_1__Bacteroidetes;D_2__Bacteroidia;D_3__Bacteroidales;D_4__Marinifilaceae;D_5__Odoribacter	1	ns
E RNA - D RNA	0.00188826	0.00130683	89.4113	1.44492	0.699622	D_0__Bacteria;D_1__Bacteroidetes;D_2__Bacteroidia;D_3__Bacteroidales;D_4__Marinifilaceae;D_5__Odoribacter	1	ns
S RNA - D RNA	0.00157925	0.0012868	89.0055	1.22727	0.822375	D_0__Bacteria;D_1__Bacteroidetes;D_2__Bacteroidia;D_3__Bacteroidales;D_4__Marinifilaceae;D_5__Odoribacter	1	ns
E DNA - S DNA	0.00601754	0.00215239	89.0007	2.79575	0.0674574	D_0__Bacteria;D_1__Bacteroidetes;D_2__Bacteroidia;D_3__Bacteroidales;D_4__Muribaculaceae;D_5__Muribaculum	0.277239	ns
E DNA - D DNA	-0.00270775	0.00215239	89.0007	-1.25802	0.80669	D_0__Bacteria;D_1__Bacteroidetes;D_2__Bacteroidia;D_3__Bacteroidales;D_4__Muribaculaceae;D_5__Muribaculum	1	ns
E DNA - E RNA	0.00083327	0.00218728	89.1479	0.380962	0.998924	D_0__Bacteria;D_1__Bacteroidetes;D_2__Bacteroidia;D_3__Bacteroidales;D_4__Muribaculaceae;D_5__Muribaculum	1	ns
E DNA - S RNA	0.00403989	0.00215239	89.0007	1.87693	0.423032	D_0__Bacteria;D_1__Bacteroidetes;D_2__Bacteroidia;D_3__Bacteroidales;D_4__Muribaculaceae;D_5__Muribaculum	0.994167	ns
E DNA - D RNA	0.00968909	0.00215239	89.0007	4.50155	0.000287389	D_0__Bacteria;D_1__Bacteroidetes;D_2__Bacteroidia;D_3__Bacteroidales;D_4__Muribaculaceae;D_5__Muribaculum	0.0046557	**
S DNA - D DNA	-0.00872529	0.00215239	89.0007	-4.05377	0.00146735	D_0__Bacteria;D_1__Bacteroidetes;D_2__Bacteroidia;D_3__Bacteroidales;D_4__Muribaculaceae;D_5__Muribaculum	0.017415	*
S DNA - E RNA	-0.00518427	0.00218728	89.1479	-2.37019	0.178056	D_0__Bacteria;D_1__Bacteroidetes;D_2__Bacteroidia;D_3__Bacteroidales;D_4__Muribaculaceae;D_5__Muribaculum	0.581554	ns
S DNA - S RNA	-0.00197765	0.00215239	89.0007	-0.918815	0.940705	D_0__Bacteria;D_1__Bacteroidetes;D_2__Bacteroidia;D_3__Bacteroidales;D_4__Muribaculaceae;D_5__Muribaculum	1	ns
S DNA - D RNA	0.00367154	0.00215239	89.0007	1.7058	0.531684	D_0__Bacteria;D_1__Bacteroidetes;D_2__Bacteroidia;D_3__Bacteroidales;D_4__Muribaculaceae;D_5__Muribaculum	1	ns
D DNA - E RNA	0.00354102	0.00218728	89.1479	1.61891	0.588398	D_0__Bacteria;D_1__Bacteroidetes;D_2__Bacteroidia;D_3__Bacteroidales;D_4__Muribaculaceae;D_5__Muribaculum	1	ns
D DNA - S RNA	0.00674764	0.00215239	89.0007	3.13495	0.0273241	D_0__Bacteria;D_1__Bacteroidetes;D_2__Bacteroidia;D_3__Bacteroidales;D_4__Muribaculaceae;D_5__Muribaculum	0.143642	ns
D DNA - D RNA	0.0123968	0.00215239	89.0007	5.75956	1.75231e-06	D_0__Bacteria;D_1__Bacteroidetes;D_2__Bacteroidia;D_3__Bacteroidales;D_4__Muribaculaceae;D_5__Muribaculum	8.18869e-05	****
E RNA - S RNA	0.00320662	0.00218728	89.1479	1.46603	0.686524	D_0__Bacteria;D_1__Bacteroidetes;D_2__Bacteroidia;D_3__Bacteroidales;D_4__Muribaculaceae;D_5__Muribaculum	1	ns
E RNA - D RNA	0.00885582	0.00218728	89.1479	4.04878	0.00149165	D_0__Bacteria;D_1__Bacteroidetes;D_2__Bacteroidia;D_3__Bacteroidales;D_4__Muribaculaceae;D_5__Muribaculum	0.017415	*
S RNA - D RNA	0.00564919	0.00215239	89.0007	2.62461	0.101999	D_0__Bacteria;D_1__Bacteroidetes;D_2__Bacteroidia;D_3__Bacteroidales;D_4__Muribaculaceae;D_5__Muribaculum	0.374406	ns
E DNA - S DNA	0.0222677	0.00684974	89.0003	3.25089	0.0195901	D_0__Bacteria;D_1__Bacteroidetes;D_2__Bacteroidia;D_3__Bacteroidales;D_4__Muribaculaceae;D_5__uncultured Bacteroidales bacterium	0.108685	ns
E DNA - D DNA	-0.0155919	0.00684974	89.0003	-2.27628	0.214766	D_0__Bacteria;D_1__Bacteroidetes;D_2__Bacteroidia;D_3__Bacteroidales;D_4__Muribaculaceae;D_5__uncultured Bacteroidales bacterium	0.652352	ns
E DNA - E RNA	0.00489579	0.00696136	89.1087	0.70328	0.981098	D_0__Bacteria;D_1__Bacteroidetes;D_2__Bacteroidia;D_3__Bacteroidales;D_4__Muribaculaceae;D_5__uncultured Bacteroidales bacterium	1	ns
E DNA - S RNA	0.00753055	0.00684974	89.0003	1.09939	0.880379	D_0__Bacteria;D_1__Bacteroidetes;D_2__Bacteroidia;D_3__Bacteroidales;D_4__Muribaculaceae;D_5__uncultured Bacteroidales bacterium	1	ns
E DNA - D RNA	0.0201377	0.00684974	89.0003	2.93993	0.0465509	D_0__Bacteria;D_1__Bacteroidetes;D_2__Bacteroidia;D_3__Bacteroidales;D_4__Muribaculaceae;D_5__uncultured Bacteroidales bacterium	0.213432	ns
S DNA - D DNA	-0.0378596	0.00684974	89.0003	-5.52717	4.713e-06	D_0__Bacteria;D_1__Bacteroidetes;D_2__Bacteroidia;D_3__Bacteroidales;D_4__Muribaculaceae;D_5__uncultured Bacteroidales bacterium	0.000178947	***
S DNA - E RNA	-0.017372	0.00696136	89.1087	-2.49548	0.136532	D_0__Bacteria;D_1__Bacteroidetes;D_2__Bacteroidia;D_3__Bacteroidales;D_4__Muribaculaceae;D_5__uncultured Bacteroidales bacterium	0.47396	ns
S DNA - S RNA	-0.0147372	0.00684974	89.0003	-2.1515	0.271081	D_0__Bacteria;D_1__Bacteroidetes;D_2__Bacteroidia;D_3__Bacteroidales;D_4__Muribaculaceae;D_5__uncultured Bacteroidales bacterium	0.76235	ns
S DNA - D RNA	-0.00213002	0.00684974	89.0003	-0.310963	0.999599	D_0__Bacteria;D_1__Bacteroidetes;D_2__Bacteroidia;D_3__Bacteroidales;D_4__Muribaculaceae;D_5__uncultured Bacteroidales bacterium	1	ns
D DNA - E RNA	0.0204877	0.00696136	89.1087	2.94306	0.0461573	D_0__Bacteria;D_1__Bacteroidetes;D_2__Bacteroidia;D_3__Bacteroidales;D_4__Muribaculaceae;D_5__uncultured Bacteroidales bacterium	0.213236	ns
D DNA - S RNA	0.0231225	0.00684974	89.0003	3.37567	0.013521	D_0__Bacteria;D_1__Bacteroidetes;D_2__Bacteroidia;D_3__Bacteroidales;D_4__Muribaculaceae;D_5__uncultured Bacteroidales bacterium	0.0842462	*
D DNA - D RNA	0.0357296	0.00684974	89.0003	5.21621	1.71845e-05	D_0__Bacteria;D_1__Bacteroidetes;D_2__Bacteroidia;D_3__Bacteroidales;D_4__Muribaculaceae;D_5__uncultured Bacteroidales bacterium	0.000474527	***
E RNA - S RNA	0.00263476	0.00696136	89.1087	0.378484	0.998957	D_0__Bacteria;D_1__Bacteroidetes;D_2__Bacteroidia;D_3__Bacteroidales;D_4__Muribaculaceae;D_5__uncultured Bacteroidales bacterium	1	ns
E RNA - D RNA	0.0152419	0.00696136	89.1087	2.18951	0.253005	D_0__Bacteria;D_1__Bacteroidetes;D_2__Bacteroidia;D_3__Bacteroidales;D_4__Muribaculaceae;D_5__uncultured Bacteroidales bacterium	0.7216	ns
S RNA - D RNA	0.0126072	0.00684974	89.0003	1.84053	0.445528	D_0__Bacteria;D_1__Bacteroidetes;D_2__Bacteroidia;D_3__Bacteroidales;D_4__Muribaculaceae;D_5__uncultured Bacteroidales bacterium	1	ns
E DNA - S DNA	0.0442628	0.0133699	89.0005	3.31063	0.0164302	D_0__Bacteria;D_1__Bacteroidetes;D_2__Bacteroidia;D_3__Bacteroidales;D_4__Muribaculaceae;D_5__uncultured bacterium	0.0959743	*
E DNA - D DNA	-0.0211605	0.0133699	89.0005	-1.5827	0.611995	D_0__Bacteria;D_1__Bacteroidetes;D_2__Bacteroidia;D_3__Bacteroidales;D_4__Muribaculaceae;D_5__uncultured bacterium	1	ns
E DNA - E RNA	0.0576534	0.0135873	89.1258	4.2432	0.000745974	D_0__Bacteria;D_1__Bacteroidetes;D_2__Bacteroidia;D_3__Bacteroidales;D_4__Muribaculaceae;D_5__uncultured bacterium	0.00985172	**
E DNA - S RNA	0.0812475	0.0133699	89.0005	6.0769	4.41644e-07	D_0__Bacteria;D_1__Bacteroidetes;D_2__Bacteroidia;D_3__Bacteroidales;D_4__Muribaculaceae;D_5__uncultured bacterium	2.68299e-05	****
E DNA - D RNA	0.0810759	0.0133699	89.0005	6.06407	4.67213e-07	D_0__Bacteria;D_1__Bacteroidetes;D_2__Bacteroidia;D_3__Bacteroidales;D_4__Muribaculaceae;D_5__uncultured bacterium	2.70316e-05	****
S DNA - D DNA	-0.0654233	0.0133699	89.0005	-4.89333	6.31762e-05	D_0__Bacteria;D_1__Bacteroidetes;D_2__Bacteroidia;D_3__Bacteroidales;D_4__Muribaculaceae;D_5__uncultured bacterium	0.00134665	**
S DNA - E RNA	0.0133907	0.0135873	89.1258	0.985532	0.921416	D_0__Bacteria;D_1__Bacteroidetes;D_2__Bacteroidia;D_3__Bacteroidales;D_4__Muribaculaceae;D_5__uncultured bacterium	1	ns
S DNA - S RNA	0.0369848	0.0133699	89.0005	2.76627	0.0725901	D_0__Bacteria;D_1__Bacteroidetes;D_2__Bacteroidia;D_3__Bacteroidales;D_4__Muribaculaceae;D_5__uncultured bacterium	0.294973	ns
S DNA - D RNA	0.0368132	0.0133699	89.0005	2.75344	0.0749246	D_0__Bacteria;D_1__Bacteroidetes;D_2__Bacteroidia;D_3__Bacteroidales;D_4__Muribaculaceae;D_5__uncultured bacterium	0.30044	ns
D DNA - E RNA	0.0788139	0.0135873	89.1258	5.80058	1.46441e-06	D_0__Bacteria;D_1__Bacteroidetes;D_2__Bacteroidia;D_3__Bacteroidales;D_4__Muribaculaceae;D_5__uncultured bacterium	7.11701e-05	****
D DNA - S RNA	0.102408	0.0133699	89.0005	7.6596	7.21671e-10	D_0__Bacteria;D_1__Bacteroidetes;D_2__Bacteroidia;D_3__Bacteroidales;D_4__Muribaculaceae;D_5__uncultured bacterium	1.28734e-07	****
D DNA - D RNA	0.102236	0.0133699	89.0005	7.64677	7.4168e-10	D_0__Bacteria;D_1__Bacteroidetes;D_2__Bacteroidia;D_3__Bacteroidales;D_4__Muribaculaceae;D_5__uncultured bacterium	1.28734e-07	****
E RNA - S RNA	0.0235941	0.0135873	89.1258	1.73649	0.511763	D_0__Bacteria;D_1__Bacteroidetes;D_2__Bacteroidia;D_3__Bacteroidales;D_4__Muribaculaceae;D_5__uncultured bacterium	1	ns
E RNA - D RNA	0.0234225	0.0135873	89.1258	1.72386	0.519943	D_0__Bacteria;D_1__Bacteroidetes;D_2__Bacteroidia;D_3__Bacteroidales;D_4__Muribaculaceae;D_5__uncultured bacterium	1	ns
S RNA - D RNA	-0.00017157	0.0133699	89.0005	-0.0128326	1	D_0__Bacteria;D_1__Bacteroidetes;D_2__Bacteroidia;D_3__Bacteroidales;D_4__Muribaculaceae;D_5__uncultured bacterium	1	ns
E DNA - S DNA	0.0141285	0.00496053	89.0002	2.84818	0.0590814	D_0__Bacteria;D_1__Bacteroidetes;D_2__Bacteroidia;D_3__Bacteroidales;D_4__Muribaculaceae;__	0.255459	ns
E DNA - D DNA	-0.00163942	0.00496053	89.0002	-0.330493	0.99946	D_0__Bacteria;D_1__Bacteroidetes;D_2__Bacteroidia;D_3__Bacteroidales;D_4__Muribaculaceae;__	1	ns
E DNA - E RNA	0.0252344	0.00504174	89.0747	5.0051	4.04166e-05	D_0__Bacteria;D_1__Bacteroidetes;D_2__Bacteroidia;D_3__Bacteroidales;D_4__Muribaculaceae;__	0.000926531	***
E DNA - S RNA	0.0291469	0.00496053	89.0002	5.87577	1.06152e-06	D_0__Bacteria;D_1__Bacteroidetes;D_2__Bacteroidia;D_3__Bacteroidales;D_4__Muribaculaceae;__	5.37392e-05	****
E DNA - D RNA	0.0330655	0.00496053	89.0002	6.66571	3.22145e-08	D_0__Bacteria;D_1__Bacteroidetes;D_2__Bacteroidia;D_3__Bacteroidales;D_4__Muribaculaceae;__	3.26172e-06	****
S DNA - D DNA	-0.0157679	0.00496053	89.0002	-3.17868	0.0241344	D_0__Bacteria;D_1__Bacteroidetes;D_2__Bacteroidia;D_3__Bacteroidales;D_4__Muribaculaceae;__	0.130326	ns
S DNA - E RNA	0.0111059	0.00504174	89.0747	2.20279	0.246884	D_0__Bacteria;D_1__Bacteroidetes;D_2__Bacteroidia;D_3__Bacteroidales;D_4__Muribaculaceae;__	0.712407	ns
S DNA - S RNA	0.0150184	0.00496053	89.0002	3.02758	0.0367956	D_0__Bacteria;D_1__Bacteroidetes;D_2__Bacteroidia;D_3__Bacteroidales;D_4__Muribaculaceae;__	0.177407	ns
S DNA - D RNA	0.018937	0.00496053	89.0002	3.81753	0.00330014	D_0__Bacteria;D_1__Bacteroidetes;D_2__Bacteroidia;D_3__Bacteroidales;D_4__Muribaculaceae;__	0.0318228	*
D DNA - E RNA	0.0268738	0.00504174	89.0747	5.33027	1.07228e-05	D_0__Bacteria;D_1__Bacteroidetes;D_2__Bacteroidia;D_3__Bacteroidales;D_4__Muribaculaceae;__	0.000325705	***
D DNA - S RNA	0.0307863	0.00496053	89.0002	6.20626	2.49849e-07	D_0__Bacteria;D_1__Bacteroidetes;D_2__Bacteroidia;D_3__Bacteroidales;D_4__Muribaculaceae;__	1.68648e-05	****
D DNA - D RNA	0.0347049	0.00496053	89.0002	6.99621	7.43442e-09	D_0__Bacteria;D_1__Bacteroidetes;D_2__Bacteroidia;D_3__Bacteroidales;D_4__Muribaculaceae;__	9.03282e-07	****
E RNA - S RNA	0.00391254	0.00504174	89.0747	0.77603	0.970884	D_0__Bacteria;D_1__Bacteroidetes;D_2__Bacteroidia;D_3__Bacteroidales;D_4__Muribaculaceae;__	1	ns
E RNA - D RNA	0.00783109	0.00504174	89.0747	1.55325	0.631068	D_0__Bacteria;D_1__Bacteroidetes;D_2__Bacteroidia;D_3__Bacteroidales;D_4__Muribaculaceae;__	1	ns
S RNA - D RNA	0.00391855	0.00496053	89.0002	0.789946	0.968561	D_0__Bacteria;D_1__Bacteroidetes;D_2__Bacteroidia;D_3__Bacteroidales;D_4__Muribaculaceae;__	1	ns
E DNA - S DNA	0.000644723	0.00186642	89.0043	0.345433	0.99933	D_0__Bacteria;D_1__Bacteroidetes;D_2__Bacteroidia;D_3__Bacteroidales;D_4__Prevotellaceae;D_5__Alloprevotella	1	ns
E DNA - D DNA	0.00777173	0.00186642	89.0043	4.16398	0.000993103	D_0__Bacteria;D_1__Bacteroidetes;D_2__Bacteroidia;D_3__Bacteroidales;D_4__Prevotellaceae;D_5__Alloprevotella	0.0124394	*
E DNA - E RNA	0.00742796	0.0018957	89.3652	3.91833	0.00234046	D_0__Bacteria;D_1__Bacteroidetes;D_2__Bacteroidia;D_3__Bacteroidales;D_4__Prevotellaceae;D_5__Alloprevotella	0.0243048	*
E DNA - S RNA	0.00711624	0.00186642	89.0043	3.81278	0.00335299	D_0__Bacteria;D_1__Bacteroidetes;D_2__Bacteroidia;D_3__Bacteroidales;D_4__Prevotellaceae;D_5__Alloprevotella	0.0320778	*
E DNA - D RNA	0.00787508	0.00186642	89.0043	4.21935	0.000813971	D_0__Bacteria;D_1__Bacteroidetes;D_2__Bacteroidia;D_3__Bacteroidales;D_4__Prevotellaceae;D_5__Alloprevotella	0.0104103	*
S DNA - D DNA	0.007127	0.00186642	89.0043	3.81855	0.0032888	D_0__Bacteria;D_1__Bacteroidetes;D_2__Bacteroidia;D_3__Bacteroidales;D_4__Prevotellaceae;D_5__Alloprevotella	0.0318228	*
S DNA - E RNA	0.00678324	0.0018957	89.3652	3.57823	0.00720102	D_0__Bacteria;D_1__Bacteroidetes;D_2__Bacteroidia;D_3__Bacteroidales;D_4__Prevotellaceae;D_5__Alloprevotella	0.0553445	*
S DNA - S RNA	0.00647152	0.00186642	89.0043	3.46735	0.0102142	D_0__Bacteria;D_1__Bacteroidetes;D_2__Bacteroidia;D_3__Bacteroidales;D_4__Prevotellaceae;D_5__Alloprevotella	0.069331	*
S DNA - D RNA	0.00723035	0.00186642	89.0043	3.87392	0.00272871	D_0__Bacteria;D_1__Bacteroidetes;D_2__Bacteroidia;D_3__Bacteroidales;D_4__Prevotellaceae;D_5__Alloprevotella	0.0273998	*
D DNA - E RNA	-0.000343767	0.0018957	89.3652	-0.181341	0.999972	D_0__Bacteria;D_1__Bacteroidetes;D_2__Bacteroidia;D_3__Bacteroidales;D_4__Prevotellaceae;D_5__Alloprevotella	1	ns
D DNA - S RNA	-0.000655489	0.00186642	89.0043	-0.351202	0.999274	D_0__Bacteria;D_1__Bacteroidetes;D_2__Bacteroidia;D_3__Bacteroidales;D_4__Prevotellaceae;D_5__Alloprevotella	1	ns
D DNA - D RNA	0.000103349	0.00186642	89.0043	0.0553729	1	D_0__Bacteria;D_1__Bacteroidetes;D_2__Bacteroidia;D_3__Bacteroidales;D_4__Prevotellaceae;D_5__Alloprevotella	1	ns
E RNA - S RNA	-0.000311722	0.0018957	89.3652	-0.164437	0.999983	D_0__Bacteria;D_1__Bacteroidetes;D_2__Bacteroidia;D_3__Bacteroidales;D_4__Prevotellaceae;D_5__Alloprevotella	1	ns
E RNA - D RNA	0.000447116	0.0018957	89.3652	0.235859	0.999897	D_0__Bacteria;D_1__Bacteroidetes;D_2__Bacteroidia;D_3__Bacteroidales;D_4__Prevotellaceae;D_5__Alloprevotella	1	ns
S RNA - D RNA	0.000758838	0.00186642	89.0043	0.406575	0.998527	D_0__Bacteria;D_1__Bacteroidetes;D_2__Bacteroidia;D_3__Bacteroidales;D_4__Prevotellaceae;D_5__Alloprevotella	1	ns
E DNA - S DNA	0.000871282	0.00148404	89.0047	0.587099	0.991658	D_0__Bacteria;D_1__Bacteroidetes;D_2__Bacteroidia;D_3__Bacteroidales;D_4__Prevotellaceae;D_5__Prevotellaceae UCG-001	1	ns
E DNA - D DNA	0.00531652	0.00148404	89.0047	3.58245	0.0071163	D_0__Bacteria;D_1__Bacteroidetes;D_2__Bacteroidia;D_3__Bacteroidales;D_4__Prevotellaceae;D_5__Prevotellaceae UCG-001	0.0553445	*
E DNA - E RNA	0.0049821	0.00150727	89.3803	3.30539	0.0166675	D_0__Bacteria;D_1__Bacteroidetes;D_2__Bacteroidia;D_3__Bacteroidales;D_4__Prevotellaceae;D_5__Prevotellaceae UCG-001	0.0964332	*
E DNA - S RNA	0.00517449	0.00148404	89.0047	3.48675	0.00961746	D_0__Bacteria;D_1__Bacteroidetes;D_2__Bacteroidia;D_3__Bacteroidales;D_4__Prevotellaceae;D_5__Prevotellaceae UCG-001	0.0660181	*
E DNA - D RNA	0.00549951	0.00148404	89.0047	3.70575	0.00477912	D_0__Bacteria;D_1__Bacteroidetes;D_2__Bacteroidia;D_3__Bacteroidales;D_4__Prevotellaceae;D_5__Prevotellaceae UCG-001	0.0412955	*
S DNA - D DNA	0.00444523	0.00148404	89.0047	2.99535	0.0401519	D_0__Bacteria;D_1__Bacteroidetes;D_2__Bacteroidia;D_3__Bacteroidales;D_4__Prevotellaceae;D_5__Prevotellaceae UCG-001	0.191312	ns
S DNA - E RNA	0.00411082	0.00150727	89.3803	2.72733	0.0798256	D_0__Bacteria;D_1__Bacteroidetes;D_2__Bacteroidia;D_3__Bacteroidales;D_4__Prevotellaceae;D_5__Prevotellaceae UCG-001	0.312865	ns
S DNA - S RNA	0.00430321	0.00148404	89.0047	2.89965	0.0517378	D_0__Bacteria;D_1__Bacteroidetes;D_2__Bacteroidia;D_3__Bacteroidales;D_4__Prevotellaceae;D_5__Prevotellaceae UCG-001	0.232072	ns
S DNA - D RNA	0.00462822	0.00148404	89.0047	3.11865	0.0286053	D_0__Bacteria;D_1__Bacteroidetes;D_2__Bacteroidia;D_3__Bacteroidales;D_4__Prevotellaceae;D_5__Prevotellaceae UCG-001	0.148527	ns
D DNA - E RNA	-0.000334416	0.00150727	89.3803	-0.221869	0.999924	D_0__Bacteria;D_1__Bacteroidetes;D_2__Bacteroidia;D_3__Bacteroidales;D_4__Prevotellaceae;D_5__Prevotellaceae UCG-001	1	ns
D DNA - S RNA	-0.000142029	0.00148404	89.0047	-0.0957038	0.999999	D_0__Bacteria;D_1__Bacteroidetes;D_2__Bacteroidia;D_3__Bacteroidales;D_4__Prevotellaceae;D_5__Prevotellaceae UCG-001	1	ns
D DNA - D RNA	0.00018299	0.00148404	89.0047	0.123305	0.999996	D_0__Bacteria;D_1__Bacteroidetes;D_2__Bacteroidia;D_3__Bacteroidales;D_4__Prevotellaceae;D_5__Prevotellaceae UCG-001	1	ns
E RNA - S RNA	0.000192387	0.00150727	89.3803	0.12764	0.999995	D_0__Bacteria;D_1__Bacteroidetes;D_2__Bacteroidia;D_3__Bacteroidales;D_4__Prevotellaceae;D_5__Prevotellaceae UCG-001	1	ns
E RNA - D RNA	0.000517405	0.00150727	89.3803	0.343274	0.999351	D_0__Bacteria;D_1__Bacteroidetes;D_2__Bacteroidia;D_3__Bacteroidales;D_4__Prevotellaceae;D_5__Prevotellaceae UCG-001	1	ns
S RNA - D RNA	0.000325018	0.00148404	89.0047	0.219008	0.999928	D_0__Bacteria;D_1__Bacteroidetes;D_2__Bacteroidia;D_3__Bacteroidales;D_4__Prevotellaceae;D_5__Prevotellaceae UCG-001	1	ns
E DNA - S DNA	0.000920757	0.00458184	89.0036	0.200958	0.999953	D_0__Bacteria;D_1__Bacteroidetes;D_2__Bacteroidia;D_3__Bacteroidales;D_4__Rikenellaceae;D_5__Alistipes	1	ns
E DNA - D DNA	0.0210645	0.00458184	89.0036	4.59739	0.000199796	D_0__Bacteria;D_1__Bacteroidetes;D_2__Bacteroidia;D_3__Bacteroidales;D_4__Rikenellaceae;D_5__Alistipes	0.00346789	**
E DNA - E RNA	0.0151773	0.00465407	89.3342	3.26107	0.0189963	D_0__Bacteria;D_1__Bacteroidetes;D_2__Bacteroidia;D_3__Bacteroidales;D_4__Rikenellaceae;D_5__Alistipes	0.106362	ns
E DNA - S RNA	0.0140477	0.00458184	89.0036	3.06596	0.0331216	D_0__Bacteria;D_1__Bacteroidetes;D_2__Bacteroidia;D_3__Bacteroidales;D_4__Rikenellaceae;D_5__Alistipes	0.164929	ns
E DNA - D RNA	0.0246111	0.00458184	89.0036	5.37144	9.0494e-06	D_0__Bacteria;D_1__Bacteroidetes;D_2__Bacteroidia;D_3__Bacteroidales;D_4__Rikenellaceae;D_5__Alistipes	0.000289343	***
S DNA - D DNA	0.0201437	0.00458184	89.0036	4.39643	0.000425733	D_0__Bacteria;D_1__Bacteroidetes;D_2__Bacteroidia;D_3__Bacteroidales;D_4__Rikenellaceae;D_5__Alistipes	0.00638599	**
S DNA - E RNA	0.0142565	0.00465407	89.3342	3.06323	0.0333458	D_0__Bacteria;D_1__Bacteroidetes;D_2__Bacteroidia;D_3__Bacteroidales;D_4__Rikenellaceae;D_5__Alistipes	0.165368	ns
S DNA - S RNA	0.013127	0.00458184	89.0036	2.865	0.0565895	D_0__Bacteria;D_1__Bacteroidetes;D_2__Bacteroidia;D_3__Bacteroidales;D_4__Rikenellaceae;D_5__Alistipes	0.249117	ns
S DNA - D RNA	0.0236903	0.00458184	89.0036	5.17048	2.0718e-05	D_0__Bacteria;D_1__Bacteroidetes;D_2__Bacteroidia;D_3__Bacteroidales;D_4__Rikenellaceae;D_5__Alistipes	0.000559387	***
D DNA - E RNA	-0.00588725	0.00465407	89.3342	-1.26497	0.803062	D_0__Bacteria;D_1__Bacteroidetes;D_2__Bacteroidia;D_3__Bacteroidales;D_4__Rikenellaceae;D_5__Alistipes	1	ns
D DNA - S RNA	-0.00701678	0.00458184	89.0036	-1.53143	0.64511	D_0__Bacteria;D_1__Bacteroidetes;D_2__Bacteroidia;D_3__Bacteroidales;D_4__Rikenellaceae;D_5__Alistipes	1	ns
D DNA - D RNA	0.00354656	0.00458184	89.0036	0.774047	0.971204	D_0__Bacteria;D_1__Bacteroidetes;D_2__Bacteroidia;D_3__Bacteroidales;D_4__Rikenellaceae;D_5__Alistipes	1	ns
E RNA - S RNA	-0.00112953	0.00465407	89.3342	-0.242698	0.999881	D_0__Bacteria;D_1__Bacteroidetes;D_2__Bacteroidia;D_3__Bacteroidales;D_4__Rikenellaceae;D_5__Alistipes	1	ns
E RNA - D RNA	0.0094338	0.00465407	89.3342	2.027	0.335567	D_0__Bacteria;D_1__Bacteroidetes;D_2__Bacteroidia;D_3__Bacteroidales;D_4__Rikenellaceae;D_5__Alistipes	0.854686	ns
S RNA - D RNA	0.0105633	0.00458184	89.0036	2.30548	0.202834	D_0__Bacteria;D_1__Bacteroidetes;D_2__Bacteroidia;D_3__Bacteroidales;D_4__Rikenellaceae;D_5__Alistipes	0.638454	ns
E DNA - S DNA	-0.000455398	0.000838779	89.0031	-0.54293	0.994195	D_0__Bacteria;D_1__Bacteroidetes;D_2__Bacteroidia;D_3__Bacteroidales;D_4__Rikenellaceae;D_5__Rikenellaceae RC9 gut group	1	ns
E DNA - D DNA	0.00170746	0.000838779	89.0031	2.03565	0.330861	D_0__Bacteria;D_1__Bacteroidetes;D_2__Bacteroidia;D_3__Bacteroidales;D_4__Rikenellaceae;D_5__Rikenellaceae RC9 gut group	0.848481	ns
E DNA - E RNA	0.00149347	0.000852051	89.311	1.75279	0.501223	D_0__Bacteria;D_1__Bacteroidetes;D_2__Bacteroidia;D_3__Bacteroidales;D_4__Rikenellaceae;D_5__Rikenellaceae RC9 gut group	1	ns
E DNA - S RNA	0.00125984	0.000838779	89.0031	1.50199	0.663895	D_0__Bacteria;D_1__Bacteroidetes;D_2__Bacteroidia;D_3__Bacteroidales;D_4__Rikenellaceae;D_5__Rikenellaceae RC9 gut group	1	ns
E DNA - D RNA	0.00141388	0.000838779	89.0031	1.68564	0.544815	D_0__Bacteria;D_1__Bacteroidetes;D_2__Bacteroidia;D_3__Bacteroidales;D_4__Rikenellaceae;D_5__Rikenellaceae RC9 gut group	1	ns
S DNA - D DNA	0.00216286	0.000838779	89.0031	2.57858	0.113407	D_0__Bacteria;D_1__Bacteroidetes;D_2__Bacteroidia;D_3__Bacteroidales;D_4__Rikenellaceae;D_5__Rikenellaceae RC9 gut group	0.404074	ns
S DNA - E RNA	0.00194887	0.000852051	89.311	2.28727	0.210183	D_0__Bacteria;D_1__Bacteroidetes;D_2__Bacteroidia;D_3__Bacteroidales;D_4__Rikenellaceae;D_5__Rikenellaceae RC9 gut group	0.648003	ns
S DNA - S RNA	0.00171524	0.000838779	89.0031	2.04492	0.325826	D_0__Bacteria;D_1__Bacteroidetes;D_2__Bacteroidia;D_3__Bacteroidales;D_4__Rikenellaceae;D_5__Rikenellaceae RC9 gut group	0.840508	ns
S DNA - D RNA	0.00186928	0.000838779	89.0031	2.22857	0.235278	D_0__Bacteria;D_1__Bacteroidetes;D_2__Bacteroidia;D_3__Bacteroidales;D_4__Rikenellaceae;D_5__Rikenellaceae RC9 gut group	0.692161	ns
D DNA - E RNA	-0.000213994	0.000852051	89.311	-0.251152	0.999859	D_0__Bacteria;D_1__Bacteroidetes;D_2__Bacteroidia;D_3__Bacteroidales;D_4__Rikenellaceae;D_5__Rikenellaceae RC9 gut group	1	ns
D DNA - S RNA	-0.000447623	0.000838779	89.0031	-0.533661	0.994644	D_0__Bacteria;D_1__Bacteroidetes;D_2__Bacteroidia;D_3__Bacteroidales;D_4__Rikenellaceae;D_5__Rikenellaceae RC9 gut group	1	ns
D DNA - D RNA	-0.000293581	0.000838779	89.0031	-0.35001	0.999286	D_0__Bacteria;D_1__Bacteroidetes;D_2__Bacteroidia;D_3__Bacteroidales;D_4__Rikenellaceae;D_5__Rikenellaceae RC9 gut group	1	ns
E RNA - S RNA	-0.000233629	0.000852051	89.311	-0.274196	0.999784	D_0__Bacteria;D_1__Bacteroidetes;D_2__Bacteroidia;D_3__Bacteroidales;D_4__Rikenellaceae;D_5__Rikenellaceae RC9 gut group	1	ns
E RNA - D RNA	-7.95869e-05	0.000852051	89.311	-0.0934062	0.999999	D_0__Bacteria;D_1__Bacteroidetes;D_2__Bacteroidia;D_3__Bacteroidales;D_4__Rikenellaceae;D_5__Rikenellaceae RC9 gut group	1	ns
S RNA - D RNA	0.000154042	0.000838779	89.0031	0.183651	0.99997	D_0__Bacteria;D_1__Bacteroidetes;D_2__Bacteroidia;D_3__Bacteroidales;D_4__Rikenellaceae;D_5__Rikenellaceae RC9 gut group	1	ns
E DNA - S DNA	-0.000209664	0.000212728	89.0017	-0.985597	0.921393	D_0__Bacteria;D_1__Cyanobacteria;D_2__Melainabacteria;D_3__Gastranaerophilales;D_4__uncultured bacterium;D_5__uncultured bacterium	1	ns
E DNA - D DNA	4.68792e-05	0.000212728	89.0017	0.220372	0.999926	D_0__Bacteria;D_1__Cyanobacteria;D_2__Melainabacteria;D_3__Gastranaerophilales;D_4__uncultured bacterium;D_5__uncultured bacterium	1	ns
E DNA - E RNA	-0.000383993	0.000216133	89.2342	-1.77665	0.485905	D_0__Bacteria;D_1__Cyanobacteria;D_2__Melainabacteria;D_3__Gastranaerophilales;D_4__uncultured bacterium;D_5__uncultured bacterium	1	ns
E DNA - S RNA	-0.00061031	0.000212728	89.0017	-2.86897	0.0560144	D_0__Bacteria;D_1__Cyanobacteria;D_2__Melainabacteria;D_3__Gastranaerophilales;D_4__uncultured bacterium;D_5__uncultured bacterium	0.247482	ns
E DNA - D RNA	-0.000750995	0.000212728	89.0017	-3.53031	0.00839261	D_0__Bacteria;D_1__Cyanobacteria;D_2__Melainabacteria;D_3__Gastranaerophilales;D_4__uncultured bacterium;D_5__uncultured bacterium	0.059363	*
S DNA - D DNA	0.000256543	0.000212728	89.0017	1.20597	0.832864	D_0__Bacteria;D_1__Cyanobacteria;D_2__Melainabacteria;D_3__Gastranaerophilales;D_4__uncultured bacterium;D_5__uncultured bacterium	1	ns
S DNA - E RNA	-0.000174329	0.000216133	89.2342	-0.806584	0.96562	D_0__Bacteria;D_1__Cyanobacteria;D_2__Melainabacteria;D_3__Gastranaerophilales;D_4__uncultured bacterium;D_5__uncultured bacterium	1	ns
S DNA - S RNA	-0.000400646	0.000212728	89.0017	-1.88338	0.419095	D_0__Bacteria;D_1__Cyanobacteria;D_2__Melainabacteria;D_3__Gastranaerophilales;D_4__uncultured bacterium;D_5__uncultured bacterium	0.987499	ns
S DNA - D RNA	-0.000541331	0.000212728	89.0017	-2.54471	0.122432	D_0__Bacteria;D_1__Cyanobacteria;D_2__Melainabacteria;D_3__Gastranaerophilales;D_4__uncultured bacterium;D_5__uncultured bacterium	0.432428	ns
D DNA - E RNA	-0.000430872	0.000216133	89.2342	-1.99355	0.354227	D_0__Bacteria;D_1__Cyanobacteria;D_2__Melainabacteria;D_3__Gastranaerophilales;D_4__uncultured bacterium;D_5__uncultured bacterium	0.887394	ns
D DNA - S RNA	-0.000657189	0.000212728	89.0017	-3.08935	0.031045	D_0__Bacteria;D_1__Cyanobacteria;D_2__Melainabacteria;D_3__Gastranaerophilales;D_4__uncultured bacterium;D_5__uncultured bacterium	0.157165	ns
D DNA - D RNA	-0.000797874	0.000212728	89.0017	-3.75068	0.00412255	D_0__Bacteria;D_1__Cyanobacteria;D_2__Melainabacteria;D_3__Gastranaerophilales;D_4__uncultured bacterium;D_5__uncultured bacterium	0.0376609	*
E RNA - S RNA	-0.000226317	0.000216133	89.2342	-1.04712	0.900498	D_0__Bacteria;D_1__Cyanobacteria;D_2__Melainabacteria;D_3__Gastranaerophilales;D_4__uncultured bacterium;D_5__uncultured bacterium	1	ns
E RNA - D RNA	-0.000367002	0.000216133	89.2342	-1.69804	0.536728	D_0__Bacteria;D_1__Cyanobacteria;D_2__Melainabacteria;D_3__Gastranaerophilales;D_4__uncultured bacterium;D_5__uncultured bacterium	1	ns
S RNA - D RNA	-0.000140685	0.000212728	89.0017	-0.661338	0.985645	D_0__Bacteria;D_1__Cyanobacteria;D_2__Melainabacteria;D_3__Gastranaerophilales;D_4__uncultured bacterium;D_5__uncultured bacterium	1	ns
E DNA - S DNA	-0.00053356	0.000169039	89.0012	-3.15644	0.0257126	D_0__Bacteria;D_1__Cyanobacteria;D_2__Melainabacteria;D_3__Gastranaerophilales;__;__	0.137625	ns
E DNA - D DNA	-0.00016915	0.000169039	89.0012	-1.00066	0.916556	D_0__Bacteria;D_1__Cyanobacteria;D_2__Melainabacteria;D_3__Gastranaerophilales;__;__	1	ns
E DNA - E RNA	-0.000388067	0.00017176	89.1965	-2.25936	0.221873	D_0__Bacteria;D_1__Cyanobacteria;D_2__Melainabacteria;D_3__Gastranaerophilales;__;__	0.670585	ns
E DNA - S RNA	-0.000997791	0.000169039	89.0012	-5.90273	9.44381e-07	D_0__Bacteria;D_1__Cyanobacteria;D_2__Melainabacteria;D_3__Gastranaerophilales;__;__	4.98879e-05	****
E DNA - D RNA	-0.00106006	0.000169039	89.0012	-6.27113	1.87481e-07	D_0__Bacteria;D_1__Cyanobacteria;D_2__Melainabacteria;D_3__Gastranaerophilales;__;__	1.33993e-05	****
S DNA - D DNA	0.000364411	0.000169039	89.0012	2.15578	0.269006	D_0__Bacteria;D_1__Cyanobacteria;D_2__Melainabacteria;D_3__Gastranaerophilales;__;__	0.758334	ns
S DNA - E RNA	0.000145493	0.00017176	89.1965	0.847072	0.957675	D_0__Bacteria;D_1__Cyanobacteria;D_2__Melainabacteria;D_3__Gastranaerophilales;__;__	1	ns
S DNA - S RNA	-0.000464231	0.000169039	89.0012	-2.74629	0.0762513	D_0__Bacteria;D_1__Cyanobacteria;D_2__Melainabacteria;D_3__Gastranaerophilales;__;__	0.304754	ns
S DNA - D RNA	-0.000526504	0.000169039	89.0012	-3.11469	0.0289249	D_0__Bacteria;D_1__Cyanobacteria;D_2__Melainabacteria;D_3__Gastranaerophilales;__;__	0.148914	ns
D DNA - E RNA	-0.000218918	0.00017176	89.1965	-1.27456	0.797999	D_0__Bacteria;D_1__Cyanobacteria;D_2__Melainabacteria;D_3__Gastranaerophilales;__;__	1	ns
D DNA - S RNA	-0.000828641	0.000169039	89.0012	-4.90208	6.10224e-05	D_0__Bacteria;D_1__Cyanobacteria;D_2__Melainabacteria;D_3__Gastranaerophilales;__;__	0.00132397	**
D DNA - D RNA	-0.000890915	0.000169039	89.0012	-5.27048	1.37479e-05	D_0__Bacteria;D_1__Cyanobacteria;D_2__Melainabacteria;D_3__Gastranaerophilales;__;__	0.000397708	***
E RNA - S RNA	-0.000609724	0.00017176	89.1965	-3.54986	0.00788462	D_0__Bacteria;D_1__Cyanobacteria;D_2__Melainabacteria;D_3__Gastranaerophilales;__;__	0.0584135	*
E RNA - D RNA	-0.000671997	0.00017176	89.1965	-3.91242	0.00239073	D_0__Bacteria;D_1__Cyanobacteria;D_2__Melainabacteria;D_3__Gastranaerophilales;__;__	0.0246164	*
S RNA - D RNA	-6.22738e-05	0.000169039	89.0012	-0.368399	0.999085	D_0__Bacteria;D_1__Cyanobacteria;D_2__Melainabacteria;D_3__Gastranaerophilales;__;__	1	ns
E DNA - S DNA	0.000441427	0.000269292	89.0023	1.63921	0.575145	D_0__Bacteria;D_1__Firmicutes;D_2__Bacilli;D_3__Bacillales;D_4__Alicyclobacillaceae;D_5__Effusibacillus	1	ns
E DNA - D DNA	0.000342377	0.000269292	89.0023	1.27139	0.799672	D_0__Bacteria;D_1__Firmicutes;D_2__Bacilli;D_3__Bacillales;D_4__Alicyclobacillaceae;D_5__Effusibacillus	1	ns
E DNA - E RNA	0.000375991	0.000273579	89.2717	1.37434	0.742128	D_0__Bacteria;D_1__Firmicutes;D_2__Bacilli;D_3__Bacillales;D_4__Alicyclobacillaceae;D_5__Effusibacillus	1	ns
E DNA - S RNA	-6.71279e-06	0.000269292	89.0023	-0.0249276	1	D_0__Bacteria;D_1__Firmicutes;D_2__Bacilli;D_3__Bacillales;D_4__Alicyclobacillaceae;D_5__Effusibacillus	1	ns
E DNA - D RNA	-0.0001162	0.000269292	89.0023	-0.431503	0.998041	D_0__Bacteria;D_1__Firmicutes;D_2__Bacilli;D_3__Bacillales;D_4__Alicyclobacillaceae;D_5__Effusibacillus	1	ns
S DNA - D DNA	-9.905e-05	0.000269292	89.0023	-0.367816	0.999092	D_0__Bacteria;D_1__Firmicutes;D_2__Bacilli;D_3__Bacillales;D_4__Alicyclobacillaceae;D_5__Effusibacillus	1	ns
S DNA - E RNA	-6.54356e-05	0.000273579	89.2717	-0.239184	0.99989	D_0__Bacteria;D_1__Firmicutes;D_2__Bacilli;D_3__Bacillales;D_4__Alicyclobacillaceae;D_5__Effusibacillus	1	ns
S DNA - S RNA	-0.000448139	0.000269292	89.0023	-1.66414	0.558856	D_0__Bacteria;D_1__Firmicutes;D_2__Bacilli;D_3__Bacillales;D_4__Alicyclobacillaceae;D_5__Effusibacillus	1	ns
S DNA - D RNA	-0.000557627	0.000269292	89.0023	-2.07071	0.312041	D_0__Bacteria;D_1__Firmicutes;D_2__Bacilli;D_3__Bacillales;D_4__Alicyclobacillaceae;D_5__Effusibacillus	0.820381	ns
D DNA - E RNA	3.36144e-05	0.000273579	89.2717	0.122869	0.999996	D_0__Bacteria;D_1__Firmicutes;D_2__Bacilli;D_3__Bacillales;D_4__Alicyclobacillaceae;D_5__Effusibacillus	1	ns
D DNA - S RNA	-0.000349089	0.000269292	89.0023	-1.29632	0.786296	D_0__Bacteria;D_1__Firmicutes;D_2__Bacilli;D_3__Bacillales;D_4__Alicyclobacillaceae;D_5__Effusibacillus	1	ns
D DNA - D RNA	-0.000458577	0.000269292	89.0023	-1.7029	0.533571	D_0__Bacteria;D_1__Firmicutes;D_2__Bacilli;D_3__Bacillales;D_4__Alicyclobacillaceae;D_5__Effusibacillus	1	ns
E RNA - S RNA	-0.000382704	0.000273579	89.2717	-1.39888	0.727593	D_0__Bacteria;D_1__Firmicutes;D_2__Bacilli;D_3__Bacillales;D_4__Alicyclobacillaceae;D_5__Effusibacillus	1	ns
E RNA - D RNA	-0.000492191	0.000273579	89.2717	-1.79908	0.471604	D_0__Bacteria;D_1__Firmicutes;D_2__Bacilli;D_3__Bacillales;D_4__Alicyclobacillaceae;D_5__Effusibacillus	1	ns
S RNA - D RNA	-0.000109488	0.000269292	89.0023	-0.406575	0.998527	D_0__Bacteria;D_1__Firmicutes;D_2__Bacilli;D_3__Bacillales;D_4__Alicyclobacillaceae;D_5__Effusibacillus	1	ns
E DNA - S DNA	-0.132125	0.0310309	89.0006	-4.25784	0.000708146	D_0__Bacteria;D_1__Firmicutes;D_2__Bacilli;D_3__Lactobacillales;D_4__Lactobacillaceae;D_5__Lactobacillus	0.00955997	**
E DNA - D DNA	-0.0648528	0.0310309	89.0006	-2.08994	0.301983	D_0__Bacteria;D_1__Firmicutes;D_2__Bacilli;D_3__Lactobacillales;D_4__Lactobacillaceae;D_5__Lactobacillus	0.802866	ns
E DNA - E RNA	-0.112105	0.031534	89.1463	-3.55507	0.00775759	D_0__Bacteria;D_1__Firmicutes;D_2__Bacilli;D_3__Lactobacillales;D_4__Lactobacillaceae;D_5__Lactobacillus	0.058182	*
E DNA - S RNA	-0.185196	0.0310309	89.0006	-5.96809	7.10744e-07	D_0__Bacteria;D_1__Firmicutes;D_2__Bacilli;D_3__Lactobacillales;D_4__Lactobacillaceae;D_5__Lactobacillus	3.92524e-05	****
E DNA - D RNA	-0.196833	0.0310309	89.0006	-6.34311	1.3619e-07	D_0__Bacteria;D_1__Firmicutes;D_2__Bacilli;D_3__Lactobacillales;D_4__Lactobacillaceae;D_5__Lactobacillus	1.03419e-05	****
S DNA - D DNA	0.0672718	0.0310309	89.0006	2.16789	0.263192	D_0__Bacteria;D_1__Firmicutes;D_2__Bacilli;D_3__Lactobacillales;D_4__Lactobacillaceae;D_5__Lactobacillus	0.744226	ns
S DNA - E RNA	0.0200192	0.031534	89.1463	0.634844	0.98807	D_0__Bacteria;D_1__Firmicutes;D_2__Bacilli;D_3__Lactobacillales;D_4__Lactobacillaceae;D_5__Lactobacillus	1	ns
S DNA - S RNA	-0.0530709	0.0310309	89.0006	-1.71026	0.528784	D_0__Bacteria;D_1__Firmicutes;D_2__Bacilli;D_3__Lactobacillales;D_4__Lactobacillaceae;D_5__Lactobacillus	1	ns
S DNA - D RNA	-0.0647079	0.0310309	89.0006	-2.08527	0.304408	D_0__Bacteria;D_1__Firmicutes;D_2__Bacilli;D_3__Lactobacillales;D_4__Lactobacillaceae;D_5__Lactobacillus	0.807546	ns
D DNA - E RNA	-0.0472527	0.031534	89.1463	-1.49847	0.66613	D_0__Bacteria;D_1__Firmicutes;D_2__Bacilli;D_3__Lactobacillales;D_4__Lactobacillaceae;D_5__Lactobacillus	1	ns
D DNA - S RNA	-0.120343	0.0310309	89.0006	-3.87815	0.00268989	D_0__Bacteria;D_1__Firmicutes;D_2__Bacilli;D_3__Lactobacillales;D_4__Lactobacillaceae;D_5__Lactobacillus	0.0272351	*
D DNA - D RNA	-0.13198	0.0310309	89.0006	-4.25317	0.00072025	D_0__Bacteria;D_1__Firmicutes;D_2__Bacilli;D_3__Lactobacillales;D_4__Lactobacillaceae;D_5__Lactobacillus	0.00961652	**
E RNA - S RNA	-0.07309	0.031534	89.1463	-2.31782	0.197919	D_0__Bacteria;D_1__Firmicutes;D_2__Bacilli;D_3__Lactobacillales;D_4__Lactobacillaceae;D_5__Lactobacillus	0.63116	ns
E RNA - D RNA	-0.0847271	0.031534	89.1463	-2.68685	0.0880477	D_0__Bacteria;D_1__Firmicutes;D_2__Bacilli;D_3__Lactobacillales;D_4__Lactobacillaceae;D_5__Lactobacillus	0.338538	ns
S RNA - D RNA	-0.0116371	0.0310309	89.0006	-0.375016	0.999003	D_0__Bacteria;D_1__Firmicutes;D_2__Bacilli;D_3__Lactobacillales;D_4__Lactobacillaceae;D_5__Lactobacillus	1	ns
E DNA - S DNA	-0.000628708	0.000615362	89.0076	-1.02169	0.909497	D_0__Bacteria;D_1__Firmicutes;D_2__Bacilli;D_3__Lactobacillales;D_4__Lactobacillaceae;__	1	ns
E DNA - D DNA	-0.00040689	0.000615362	89.0076	-0.66122	0.985657	D_0__Bacteria;D_1__Firmicutes;D_2__Bacilli;D_3__Lactobacillales;D_4__Lactobacillaceae;__	1	ns
E DNA - E RNA	-0.000824996	0.000624832	89.4781	-1.32035	0.773056	D_0__Bacteria;D_1__Firmicutes;D_2__Bacilli;D_3__Lactobacillales;D_4__Lactobacillaceae;__	1	ns
E DNA - S RNA	-0.00308588	0.000615362	89.0076	-5.01473	3.89226e-05	D_0__Bacteria;D_1__Firmicutes;D_2__Bacilli;D_3__Lactobacillales;D_4__Lactobacillaceae;__	0.000909441	***
E DNA - D RNA	-0.00200239	0.000615362	89.0076	-3.25401	0.0194121	D_0__Bacteria;D_1__Firmicutes;D_2__Bacilli;D_3__Lactobacillales;D_4__Lactobacillaceae;__	0.108191	ns
S DNA - D DNA	0.000221818	0.000615362	89.0076	0.360468	0.999177	D_0__Bacteria;D_1__Firmicutes;D_2__Bacilli;D_3__Lactobacillales;D_4__Lactobacillaceae;__	1	ns
S DNA - E RNA	-0.000196288	0.000624832	89.4781	-0.314145	0.999579	D_0__Bacteria;D_1__Firmicutes;D_2__Bacilli;D_3__Lactobacillales;D_4__Lactobacillaceae;__	1	ns
S DNA - S RNA	-0.00245717	0.000615362	89.0076	-3.99304	0.00181344	D_0__Bacteria;D_1__Firmicutes;D_2__Bacilli;D_3__Lactobacillales;D_4__Lactobacillaceae;__	0.020214	*
S DNA - D RNA	-0.00137369	0.000615362	89.0076	-2.23232	0.233621	D_0__Bacteria;D_1__Firmicutes;D_2__Bacilli;D_3__Lactobacillales;D_4__Lactobacillaceae;__	0.691287	ns
D DNA - E RNA	-0.000418106	0.000624832	89.4781	-0.669149	0.984868	D_0__Bacteria;D_1__Firmicutes;D_2__Bacilli;D_3__Lactobacillales;D_4__Lactobacillaceae;__	1	ns
D DNA - S RNA	-0.00267899	0.000615362	89.0076	-4.35351	0.000498955	D_0__Bacteria;D_1__Firmicutes;D_2__Bacilli;D_3__Lactobacillales;D_4__Lactobacillaceae;__	0.00721702	**
D DNA - D RNA	-0.0015955	0.000615362	89.0076	-2.59279	0.109782	D_0__Bacteria;D_1__Firmicutes;D_2__Bacilli;D_3__Lactobacillales;D_4__Lactobacillaceae;__	0.394631	ns
E RNA - S RNA	-0.00226088	0.000624832	89.4781	-3.61838	0.00633033	D_0__Bacteria;D_1__Firmicutes;D_2__Bacilli;D_3__Lactobacillales;D_4__Lactobacillaceae;__	0.0502702	*
E RNA - D RNA	-0.0011774	0.000624832	89.4781	-1.88434	0.418472	D_0__Bacteria;D_1__Firmicutes;D_2__Bacilli;D_3__Lactobacillales;D_4__Lactobacillaceae;__	0.987499	ns
S RNA - D RNA	0.00108348	0.000615362	89.0076	1.76072	0.496134	D_0__Bacteria;D_1__Firmicutes;D_2__Bacilli;D_3__Lactobacillales;D_4__Lactobacillaceae;__	1	ns
E DNA - S DNA	0.0540554	0.0136125	89.0073	3.971	0.00195721	D_0__Bacteria;D_1__Firmicutes;D_2__Bacilli;D_3__Lactobacillales;D_4__Streptococcaceae;D_5__Streptococcus	0.0208848	*
E DNA - D DNA	0.0471427	0.0136125	89.0073	3.46319	0.0103463	D_0__Bacteria;D_1__Firmicutes;D_2__Bacilli;D_3__Lactobacillales;D_4__Streptococcaceae;D_5__Streptococcus	0.0696344	*
E DNA - E RNA	-0.0619033	0.0138224	89.4666	-4.47847	0.000311968	D_0__Bacteria;D_1__Firmicutes;D_2__Bacilli;D_3__Lactobacillales;D_4__Streptococcaceae;D_5__Streptococcus	0.00492262	**
E DNA - S RNA	0.0550834	0.0136125	89.0073	4.04652	0.001505	D_0__Bacteria;D_1__Firmicutes;D_2__Bacilli;D_3__Lactobacillales;D_4__Streptococcaceae;D_5__Streptococcus	0.017415	*
E DNA - D RNA	0.0549189	0.0136125	89.0073	4.03444	0.00157001	D_0__Bacteria;D_1__Firmicutes;D_2__Bacilli;D_3__Lactobacillales;D_4__Streptococcaceae;D_5__Streptococcus	0.0178277	*
S DNA - D DNA	-0.00691267	0.0136125	89.0073	-0.507817	0.995756	D_0__Bacteria;D_1__Firmicutes;D_2__Bacilli;D_3__Lactobacillales;D_4__Streptococcaceae;D_5__Streptococcus	1	ns
S DNA - E RNA	-0.115959	0.0138224	89.4666	-8.38917	4.26815e-10	D_0__Bacteria;D_1__Firmicutes;D_2__Bacilli;D_3__Lactobacillales;D_4__Streptococcaceae;D_5__Streptococcus	1.27209e-07	****
S DNA - S RNA	0.00102801	0.0136125	89.0073	0.0755196	1	D_0__Bacteria;D_1__Firmicutes;D_2__Bacilli;D_3__Lactobacillales;D_4__Streptococcaceae;D_5__Streptococcus	1	ns
S DNA - D RNA	0.000863509	0.0136125	89.0073	0.0634349	1	D_0__Bacteria;D_1__Firmicutes;D_2__Bacilli;D_3__Lactobacillales;D_4__Streptococcaceae;D_5__Streptococcus	1	ns
D DNA - E RNA	-0.109046	0.0138224	89.4666	-7.88906	5.23496e-10	D_0__Bacteria;D_1__Firmicutes;D_2__Bacilli;D_3__Lactobacillales;D_4__Streptococcaceae;D_5__Streptococcus	1.27209e-07	****
D DNA - S RNA	0.00794068	0.0136125	89.0073	0.583337	0.991902	D_0__Bacteria;D_1__Firmicutes;D_2__Bacilli;D_3__Lactobacillales;D_4__Streptococcaceae;D_5__Streptococcus	1	ns
D DNA - D RNA	0.00777618	0.0136125	89.0073	0.571252	0.992648	D_0__Bacteria;D_1__Firmicutes;D_2__Bacilli;D_3__Lactobacillales;D_4__Streptococcaceae;D_5__Streptococcus	1	ns
E RNA - S RNA	0.116987	0.0138224	89.4666	8.46354	4.23843e-10	D_0__Bacteria;D_1__Firmicutes;D_2__Bacilli;D_3__Lactobacillales;D_4__Streptococcaceae;D_5__Streptococcus	1.27209e-07	****
E RNA - D RNA	0.116822	0.0138224	89.4666	8.45164	4.24251e-10	D_0__Bacteria;D_1__Firmicutes;D_2__Bacilli;D_3__Lactobacillales;D_4__Streptococcaceae;D_5__Streptococcus	1.27209e-07	****
S RNA - D RNA	-0.000164503	0.0136125	89.0073	-0.0120847	1	D_0__Bacteria;D_1__Firmicutes;D_2__Bacilli;D_3__Lactobacillales;D_4__Streptococcaceae;D_5__Streptococcus	1	ns
E DNA - S DNA	-0.000316881	0.000186508	89.0021	-1.69902	0.536096	D_0__Bacteria;D_1__Firmicutes;D_2__Clostridia;D_3__Clostridiales;D_4__Christensenellaceae;D_5__Christensenellaceae R-7 group	1	ns
E DNA - D DNA	0.00024963	0.000186508	89.0021	1.33844	0.762861	D_0__Bacteria;D_1__Firmicutes;D_2__Clostridia;D_3__Clostridiales;D_4__Christensenellaceae;D_5__Christensenellaceae R-7 group	1	ns
E DNA - E RNA	7.57812e-05	0.000189483	89.2578	0.399937	0.99864	D_0__Bacteria;D_1__Firmicutes;D_2__Clostridia;D_3__Clostridiales;D_4__Christensenellaceae;D_5__Christensenellaceae R-7 group	1	ns
E DNA - S RNA	-0.000283482	0.000186508	89.0021	-1.51995	0.652464	D_0__Bacteria;D_1__Firmicutes;D_2__Clostridia;D_3__Clostridiales;D_4__Christensenellaceae;D_5__Christensenellaceae R-7 group	1	ns
E DNA - D RNA	-0.000393029	0.000186508	89.0021	-2.10731	0.293063	D_0__Bacteria;D_1__Firmicutes;D_2__Clostridia;D_3__Clostridiales;D_4__Christensenellaceae;D_5__Christensenellaceae R-7 group	0.793002	ns
S DNA - D DNA	0.00056651	0.000186508	89.0021	3.03746	0.035817	D_0__Bacteria;D_1__Firmicutes;D_2__Clostridia;D_3__Clostridiales;D_4__Christensenellaceae;D_5__Christensenellaceae R-7 group	0.174917	ns
S DNA - E RNA	0.000392662	0.000189483	89.2578	2.07228	0.31119	D_0__Bacteria;D_1__Firmicutes;D_2__Clostridia;D_3__Clostridiales;D_4__Christensenellaceae;D_5__Christensenellaceae R-7 group	0.820163	ns
S DNA - S RNA	3.33987e-05	0.000186508	89.0021	0.179074	0.999974	D_0__Bacteria;D_1__Firmicutes;D_2__Clostridia;D_3__Clostridiales;D_4__Christensenellaceae;D_5__Christensenellaceae R-7 group	1	ns
S DNA - D RNA	-7.61484e-05	0.000186508	89.0021	-0.408285	0.998497	D_0__Bacteria;D_1__Firmicutes;D_2__Clostridia;D_3__Clostridiales;D_4__Christensenellaceae;D_5__Christensenellaceae R-7 group	1	ns
D DNA - E RNA	-0.000173849	0.000189483	89.2578	-0.917489	0.941056	D_0__Bacteria;D_1__Firmicutes;D_2__Clostridia;D_3__Clostridiales;D_4__Christensenellaceae;D_5__Christensenellaceae R-7 group	1	ns
D DNA - S RNA	-0.000533112	0.000186508	89.0021	-2.85839	0.0575586	D_0__Bacteria;D_1__Firmicutes;D_2__Clostridia;D_3__Clostridiales;D_4__Christensenellaceae;D_5__Christensenellaceae R-7 group	0.25156	ns
D DNA - D RNA	-0.000642659	0.000186508	89.0021	-3.44575	0.0109185	D_0__Bacteria;D_1__Firmicutes;D_2__Clostridia;D_3__Clostridiales;D_4__Christensenellaceae;D_5__Christensenellaceae R-7 group	0.0713941	*
E RNA - S RNA	-0.000359263	0.000189483	89.2578	-1.89602	0.411395	D_0__Bacteria;D_1__Firmicutes;D_2__Clostridia;D_3__Clostridiales;D_4__Christensenellaceae;D_5__Christensenellaceae R-7 group	0.980088	ns
E RNA - D RNA	-0.00046881	0.000189483	89.2578	-2.47415	0.143004	D_0__Bacteria;D_1__Firmicutes;D_2__Clostridia;D_3__Clostridiales;D_4__Christensenellaceae;D_5__Christensenellaceae R-7 group	0.491796	ns
S RNA - D RNA	-0.000109547	0.000186508	89.0021	-0.587359	0.991641	D_0__Bacteria;D_1__Firmicutes;D_2__Clostridia;D_3__Clostridiales;D_4__Christensenellaceae;D_5__Christensenellaceae R-7 group	1	ns
E DNA - S DNA	-9.22407e-05	0.00260833	89.0024	-0.035364	1	D_0__Bacteria;D_1__Firmicutes;D_2__Clostridia;D_3__Clostridiales;D_4__Clostridiaceae 1;D_5__Clostridium sensu stricto 1	1	ns
E DNA - D DNA	-0.00223019	0.00260833	89.0024	-0.855026	0.955977	D_0__Bacteria;D_1__Firmicutes;D_2__Clostridia;D_3__Clostridiales;D_4__Clostridiaceae 1;D_5__Clostridium sensu stricto 1	1	ns
E DNA - E RNA	0.0037647	0.00264982	89.2752	1.42074	0.714421	D_0__Bacteria;D_1__Firmicutes;D_2__Clostridia;D_3__Clostridiales;D_4__Clostridiaceae 1;D_5__Clostridium sensu stricto 1	1	ns
E DNA - S RNA	0.00218347	0.00260833	89.0024	0.837114	0.959732	D_0__Bacteria;D_1__Firmicutes;D_2__Clostridia;D_3__Clostridiales;D_4__Clostridiaceae 1;D_5__Clostridium sensu stricto 1	1	ns
E DNA - D RNA	0.00232009	0.00260833	89.0024	0.889493	0.9481	D_0__Bacteria;D_1__Firmicutes;D_2__Clostridia;D_3__Clostridiales;D_4__Clostridiaceae 1;D_5__Clostridium sensu stricto 1	1	ns
S DNA - D DNA	-0.00213795	0.00260833	89.0024	-0.819662	0.963175	D_0__Bacteria;D_1__Firmicutes;D_2__Clostridia;D_3__Clostridiales;D_4__Clostridiaceae 1;D_5__Clostridium sensu stricto 1	1	ns
S DNA - E RNA	0.00385694	0.00264982	89.2752	1.45555	0.693049	D_0__Bacteria;D_1__Firmicutes;D_2__Clostridia;D_3__Clostridiales;D_4__Clostridiaceae 1;D_5__Clostridium sensu stricto 1	1	ns
S DNA - S RNA	0.00227571	0.00260833	89.0024	0.872478	0.952097	D_0__Bacteria;D_1__Firmicutes;D_2__Clostridia;D_3__Clostridiales;D_4__Clostridiaceae 1;D_5__Clostridium sensu stricto 1	1	ns
S DNA - D RNA	0.00241233	0.00260833	89.0024	0.924857	0.9391	D_0__Bacteria;D_1__Firmicutes;D_2__Clostridia;D_3__Clostridiales;D_4__Clostridiaceae 1;D_5__Clostridium sensu stricto 1	1	ns
D DNA - E RNA	0.00599489	0.00264982	89.2752	2.26237	0.220583	D_0__Bacteria;D_1__Firmicutes;D_2__Clostridia;D_3__Clostridiales;D_4__Clostridiaceae 1;D_5__Clostridium sensu stricto 1	0.668349	ns
D DNA - S RNA	0.00441365	0.00260833	89.0024	1.69214	0.540579	D_0__Bacteria;D_1__Firmicutes;D_2__Clostridia;D_3__Clostridiales;D_4__Clostridiaceae 1;D_5__Clostridium sensu stricto 1	1	ns
D DNA - D RNA	0.00455027	0.00260833	89.0024	1.74452	0.506576	D_0__Bacteria;D_1__Firmicutes;D_2__Clostridia;D_3__Clostridiales;D_4__Clostridiaceae 1;D_5__Clostridium sensu stricto 1	1	ns
E RNA - S RNA	-0.00158123	0.00264982	89.2752	-0.596731	0.99101	D_0__Bacteria;D_1__Firmicutes;D_2__Clostridia;D_3__Clostridiales;D_4__Clostridiaceae 1;D_5__Clostridium sensu stricto 1	1	ns
E RNA - D RNA	-0.00144461	0.00264982	89.2752	-0.545172	0.994083	D_0__Bacteria;D_1__Firmicutes;D_2__Clostridia;D_3__Clostridiales;D_4__Clostridiaceae 1;D_5__Clostridium sensu stricto 1	1	ns
S RNA - D RNA	0.000136621	0.00260833	89.0024	0.052379	1	D_0__Bacteria;D_1__Firmicutes;D_2__Clostridia;D_3__Clostridiales;D_4__Clostridiaceae 1;D_5__Clostridium sensu stricto 1	1	ns
E DNA - S DNA	-0.000456812	0.000218165	89.0044	-2.09388	0.299946	D_0__Bacteria;D_1__Firmicutes;D_2__Clostridia;D_3__Clostridiales;D_4__Clostridiales vadinBB60 group;D_5__uncultured bacterium	0.802469	ns
E DNA - D DNA	0.00014419	0.000218165	89.0044	0.66092	0.985686	D_0__Bacteria;D_1__Firmicutes;D_2__Clostridia;D_3__Clostridiales;D_4__Clostridiales vadinBB60 group;D_5__uncultured bacterium	1	ns
E DNA - E RNA	-0.000550097	0.000221585	89.369	-2.48255	0.140407	D_0__Bacteria;D_1__Firmicutes;D_2__Clostridia;D_3__Clostridiales;D_4__Clostridiales vadinBB60 group;D_5__uncultured bacterium	0.484644	ns
E DNA - S RNA	-0.000921643	0.000218165	89.0044	-4.22452	0.000798929	D_0__Bacteria;D_1__Firmicutes;D_2__Clostridia;D_3__Clostridiales;D_4__Clostridiales vadinBB60 group;D_5__uncultured bacterium	0.0103266	*
E DNA - D RNA	-0.000610784	0.000218165	89.0044	-2.79964	0.0668027	D_0__Bacteria;D_1__Firmicutes;D_2__Clostridia;D_3__Clostridiales;D_4__Clostridiales vadinBB60 group;D_5__uncultured bacterium	0.276073	ns
S DNA - D DNA	0.000601001	0.000218165	89.0044	2.7548	0.074674	D_0__Bacteria;D_1__Firmicutes;D_2__Clostridia;D_3__Clostridiales;D_4__Clostridiales vadinBB60 group;D_5__uncultured bacterium	0.30044	ns
S DNA - E RNA	-9.32856e-05	0.000221585	89.369	-0.420992	0.998259	D_0__Bacteria;D_1__Firmicutes;D_2__Clostridia;D_3__Clostridiales;D_4__Clostridiales vadinBB60 group;D_5__uncultured bacterium	1	ns
S DNA - S RNA	-0.000464832	0.000218165	89.0044	-2.13064	0.281325	D_0__Bacteria;D_1__Firmicutes;D_2__Clostridia;D_3__Clostridiales;D_4__Clostridiales vadinBB60 group;D_5__uncultured bacterium	0.778611	ns
S DNA - D RNA	-0.000153972	0.000218165	89.0044	-0.705761	0.980799	D_0__Bacteria;D_1__Firmicutes;D_2__Clostridia;D_3__Clostridiales;D_4__Clostridiales vadinBB60 group;D_5__uncultured bacterium	1	ns
D DNA - E RNA	-0.000694287	0.000221585	89.369	-3.13327	0.027428	D_0__Bacteria;D_1__Firmicutes;D_2__Clostridia;D_3__Clostridiales;D_4__Clostridiales vadinBB60 group;D_5__uncultured bacterium	0.143642	ns
D DNA - S RNA	-0.00106583	0.000218165	89.0044	-4.88544	6.51765e-05	D_0__Bacteria;D_1__Firmicutes;D_2__Clostridia;D_3__Clostridiales;D_4__Clostridiales vadinBB60 group;D_5__uncultured bacterium	0.00136534	**
D DNA - D RNA	-0.000754974	0.000218165	89.0044	-3.46056	0.0104308	D_0__Bacteria;D_1__Firmicutes;D_2__Clostridia;D_3__Clostridiales;D_4__Clostridiales vadinBB60 group;D_5__uncultured bacterium	0.0696344	*
E RNA - S RNA	-0.000371546	0.000221585	89.369	-1.67676	0.550597	D_0__Bacteria;D_1__Firmicutes;D_2__Clostridia;D_3__Clostridiales;D_4__Clostridiales vadinBB60 group;D_5__uncultured bacterium	1	ns
E RNA - D RNA	-6.06868e-05	0.000221585	89.369	-0.273875	0.999785	D_0__Bacteria;D_1__Firmicutes;D_2__Clostridia;D_3__Clostridiales;D_4__Clostridiales vadinBB60 group;D_5__uncultured bacterium	1	ns
S RNA - D RNA	0.000310859	0.000218165	89.0044	1.42488	0.7119	D_0__Bacteria;D_1__Firmicutes;D_2__Clostridia;D_3__Clostridiales;D_4__Clostridiales vadinBB60 group;D_5__uncultured bacterium	1	ns
E DNA - S DNA	-0.000287507	0.000207373	89.0017	-1.38642	0.735005	D_0__Bacteria;D_1__Firmicutes;D_2__Clostridia;D_3__Clostridiales;D_4__Clostridiales vadinBB60 group;__	1	ns
E DNA - D DNA	-5.91988e-05	0.000207373	89.0017	-0.285469	0.999736	D_0__Bacteria;D_1__Firmicutes;D_2__Clostridia;D_3__Clostridiales;D_4__Clostridiales vadinBB60 group;__	1	ns
E DNA - E RNA	-0.000521095	0.000210693	89.2344	-2.47324	0.143289	D_0__Bacteria;D_1__Firmicutes;D_2__Clostridia;D_3__Clostridiales;D_4__Clostridiales vadinBB60 group;__	0.491796	ns
E DNA - S RNA	-0.000797682	0.000207373	89.0017	-3.8466	0.00299285	D_0__Bacteria;D_1__Firmicutes;D_2__Clostridia;D_3__Clostridiales;D_4__Clostridiales vadinBB60 group;__	0.0293251	*
E DNA - D RNA	-0.000782966	0.000207373	89.0017	-3.77563	0.00379538	D_0__Bacteria;D_1__Firmicutes;D_2__Clostridia;D_3__Clostridiales;D_4__Clostridiales vadinBB60 group;__	0.0354722	*
S DNA - D DNA	0.000228308	0.000207373	89.0017	1.10095	0.879745	D_0__Bacteria;D_1__Firmicutes;D_2__Clostridia;D_3__Clostridiales;D_4__Clostridiales vadinBB60 group;__	1	ns
S DNA - E RNA	-0.000233588	0.000210693	89.2344	-1.10867	0.87659	D_0__Bacteria;D_1__Firmicutes;D_2__Clostridia;D_3__Clostridiales;D_4__Clostridiales vadinBB60 group;__	1	ns
S DNA - S RNA	-0.000510175	0.000207373	89.0017	-2.46017	0.147417	D_0__Bacteria;D_1__Firmicutes;D_2__Clostridia;D_3__Clostridiales;D_4__Clostridiales vadinBB60 group;__	0.50031	ns
S DNA - D RNA	-0.000495458	0.000207373	89.0017	-2.38921	0.171234	D_0__Bacteria;D_1__Firmicutes;D_2__Clostridia;D_3__Clostridiales;D_4__Clostridiales vadinBB60 group;__	0.566893	ns
D DNA - E RNA	-0.000461897	0.000210693	89.2344	-2.19227	0.251707	D_0__Bacteria;D_1__Firmicutes;D_2__Clostridia;D_3__Clostridiales;D_4__Clostridiales vadinBB60 group;__	0.719585	ns
D DNA - S RNA	-0.000738483	0.000207373	89.0017	-3.56113	0.0076149	D_0__Bacteria;D_1__Firmicutes;D_2__Clostridia;D_3__Clostridiales;D_4__Clostridiales vadinBB60 group;__	0.0578256	*
D DNA - D RNA	-0.000723767	0.000207373	89.0017	-3.49016	0.00951584	D_0__Bacteria;D_1__Firmicutes;D_2__Clostridia;D_3__Clostridiales;D_4__Clostridiales vadinBB60 group;__	0.0656918	*
E RNA - S RNA	-0.000276586	0.000210693	89.2344	-1.31275	0.777281	D_0__Bacteria;D_1__Firmicutes;D_2__Clostridia;D_3__Clostridiales;D_4__Clostridiales vadinBB60 group;__	1	ns
E RNA - D RNA	-0.00026187	0.000210693	89.2344	-1.2429	0.814484	D_0__Bacteria;D_1__Firmicutes;D_2__Clostridia;D_3__Clostridiales;D_4__Clostridiales vadinBB60 group;__	1	ns
S RNA - D RNA	1.47161e-05	0.000207373	89.0017	0.0709644	1	D_0__Bacteria;D_1__Firmicutes;D_2__Clostridia;D_3__Clostridiales;D_4__Clostridiales vadinBB60 group;__	1	ns
E DNA - S DNA	-0.000566606	0.000181859	89.0013	-3.11563	0.0288489	D_0__Bacteria;D_1__Firmicutes;D_2__Clostridia;D_3__Clostridiales;D_4__Family XIII;D_5__Family XIII AD3011 group	0.148914	ns
E DNA - D DNA	-2.77924e-05	0.000181859	89.0013	-0.152824	0.999988	D_0__Bacteria;D_1__Firmicutes;D_2__Clostridia;D_3__Clostridiales;D_4__Family XIII;D_5__Family XIII AD3011 group	1	ns
E DNA - E RNA	-0.000272966	0.000184781	89.2088	-1.47724	0.679513	D_0__Bacteria;D_1__Firmicutes;D_2__Clostridia;D_3__Clostridiales;D_4__Family XIII;D_5__Family XIII AD3011 group	1	ns
E DNA - S RNA	-0.000626581	0.000181859	89.0013	-3.44542	0.0109295	D_0__Bacteria;D_1__Firmicutes;D_2__Clostridia;D_3__Clostridiales;D_4__Family XIII;D_5__Family XIII AD3011 group	0.0713941	*
E DNA - D RNA	-0.000782606	0.000181859	89.0013	-4.30337	0.000599861	D_0__Bacteria;D_1__Firmicutes;D_2__Clostridia;D_3__Clostridiales;D_4__Family XIII;D_5__Family XIII AD3011 group	0.00847477	**
S DNA - D DNA	0.000538813	0.000181859	89.0013	2.96281	0.0438091	D_0__Bacteria;D_1__Firmicutes;D_2__Clostridia;D_3__Clostridiales;D_4__Family XIII;D_5__Family XIII AD3011 group	0.205514	ns
S DNA - E RNA	0.00029364	0.000184781	89.2088	1.58912	0.607814	D_0__Bacteria;D_1__Firmicutes;D_2__Clostridia;D_3__Clostridiales;D_4__Family XIII;D_5__Family XIII AD3011 group	1	ns
S DNA - S RNA	-5.9975e-05	0.000181859	89.0013	-0.329789	0.999466	D_0__Bacteria;D_1__Firmicutes;D_2__Clostridia;D_3__Clostridiales;D_4__Family XIII;D_5__Family XIII AD3011 group	1	ns
S DNA - D RNA	-0.000216	0.000181859	89.0013	-1.18773	0.84159	D_0__Bacteria;D_1__Firmicutes;D_2__Clostridia;D_3__Clostridiales;D_4__Family XIII;D_5__Family XIII AD3011 group	1	ns
D DNA - E RNA	-0.000245174	0.000184781	89.2088	-1.32683	0.769422	D_0__Bacteria;D_1__Firmicutes;D_2__Clostridia;D_3__Clostridiales;D_4__Family XIII;D_5__Family XIII AD3011 group	1	ns
D DNA - S RNA	-0.000598788	0.000181859	89.0013	-3.2926	0.0173314	D_0__Bacteria;D_1__Firmicutes;D_2__Clostridia;D_3__Clostridiales;D_4__Family XIII;D_5__Family XIII AD3011 group	0.0993285	*
D DNA - D RNA	-0.000754814	0.000181859	89.0013	-4.15055	0.00104194	D_0__Bacteria;D_1__Firmicutes;D_2__Clostridia;D_3__Clostridiales;D_4__Family XIII;D_5__Family XIII AD3011 group	0.012918	*
E RNA - S RNA	-0.000353615	0.000184781	89.2088	-1.9137	0.400752	D_0__Bacteria;D_1__Firmicutes;D_2__Clostridia;D_3__Clostridiales;D_4__Family XIII;D_5__Family XIII AD3011 group	0.961386	ns
E RNA - D RNA	-0.00050964	0.000184781	89.2088	-2.75807	0.0740517	D_0__Bacteria;D_1__Firmicutes;D_2__Clostridia;D_3__Clostridiales;D_4__Family XIII;D_5__Family XIII AD3011 group	0.299909	ns
S RNA - D RNA	-0.000156025	0.000181859	89.0013	-0.857946	0.955343	D_0__Bacteria;D_1__Firmicutes;D_2__Clostridia;D_3__Clostridiales;D_4__Family XIII;D_5__Family XIII AD3011 group	1	ns
E DNA - S DNA	-0.000255236	0.000221198	89.0047	-1.15388	0.857149	D_0__Bacteria;D_1__Firmicutes;D_2__Clostridia;D_3__Clostridiales;D_4__Family XIII;D_5__[Eubacterium] nodatum group	1	ns
E DNA - D DNA	0.000452507	0.000221198	89.0047	2.04571	0.325399	D_0__Bacteria;D_1__Firmicutes;D_2__Clostridia;D_3__Clostridiales;D_4__Family XIII;D_5__[Eubacterium] nodatum group	0.840508	ns
E DNA - E RNA	0.000270378	0.000224658	89.3819	1.20351	0.834061	D_0__Bacteria;D_1__Firmicutes;D_2__Clostridia;D_3__Clostridiales;D_4__Family XIII;D_5__[Eubacterium] nodatum group	1	ns
E DNA - S RNA	-9.73662e-05	0.000221198	89.0047	-0.440177	0.997845	D_0__Bacteria;D_1__Firmicutes;D_2__Clostridia;D_3__Clostridiales;D_4__Family XIII;D_5__[Eubacterium] nodatum group	1	ns
E DNA - D RNA	-0.000175853	0.000221198	89.0047	-0.795002	0.967686	D_0__Bacteria;D_1__Firmicutes;D_2__Clostridia;D_3__Clostridiales;D_4__Family XIII;D_5__[Eubacterium] nodatum group	1	ns
S DNA - D DNA	0.000707743	0.000221198	89.0047	3.19959	0.0227295	D_0__Bacteria;D_1__Firmicutes;D_2__Clostridia;D_3__Clostridiales;D_4__Family XIII;D_5__[Eubacterium] nodatum group	0.12384	ns
S DNA - E RNA	0.000525614	0.000224658	89.3819	2.33962	0.18944	D_0__Bacteria;D_1__Firmicutes;D_2__Clostridia;D_3__Clostridiales;D_4__Family XIII;D_5__[Eubacterium] nodatum group	0.608914	ns
S DNA - S RNA	0.00015787	0.000221198	89.0047	0.713703	0.979822	D_0__Bacteria;D_1__Firmicutes;D_2__Clostridia;D_3__Clostridiales;D_4__Family XIII;D_5__[Eubacterium] nodatum group	1	ns
S DNA - D RNA	7.93831e-05	0.000221198	89.0047	0.358878	0.999194	D_0__Bacteria;D_1__Firmicutes;D_2__Clostridia;D_3__Clostridiales;D_4__Family XIII;D_5__[Eubacterium] nodatum group	1	ns
D DNA - E RNA	-0.000182129	0.000224658	89.3819	-0.810695	0.964866	D_0__Bacteria;D_1__Firmicutes;D_2__Clostridia;D_3__Clostridiales;D_4__Family XIII;D_5__[Eubacterium] nodatum group	1	ns
D DNA - S RNA	-0.000549873	0.000221198	89.0047	-2.48589	0.139435	D_0__Bacteria;D_1__Firmicutes;D_2__Clostridia;D_3__Clostridiales;D_4__Family XIII;D_5__[Eubacterium] nodatum group	0.48266	ns
D DNA - D RNA	-0.00062836	0.000221198	89.0047	-2.84072	0.0602173	D_0__Bacteria;D_1__Firmicutes;D_2__Clostridia;D_3__Clostridiales;D_4__Family XIII;D_5__[Eubacterium] nodatum group	0.259192	ns
E RNA - S RNA	-0.000367744	0.000224658	89.3819	-1.6369	0.576641	D_0__Bacteria;D_1__Firmicutes;D_2__Clostridia;D_3__Clostridiales;D_4__Family XIII;D_5__[Eubacterium] nodatum group	1	ns
E RNA - D RNA	-0.00044623	0.000224658	89.3819	-1.98626	0.358346	D_0__Bacteria;D_1__Firmicutes;D_2__Clostridia;D_3__Clostridiales;D_4__Family XIII;D_5__[Eubacterium] nodatum group	0.893981	ns
S RNA - D RNA	-7.84865e-05	0.000221198	89.0047	-0.354825	0.999237	D_0__Bacteria;D_1__Firmicutes;D_2__Clostridia;D_3__Clostridiales;D_4__Family XIII;D_5__[Eubacterium] nodatum group	1	ns
E DNA - S DNA	-0.00123836	0.00143335	89.0007	-0.863963	0.954018	D_0__Bacteria;D_1__Firmicutes;D_2__Clostridia;D_3__Clostridiales;D_4__Lachnospiraceae;D_5__A2	1	ns
E DNA - D DNA	-0.00109298	0.00143335	89.0007	-0.76254	0.973017	D_0__Bacteria;D_1__Firmicutes;D_2__Clostridia;D_3__Clostridiales;D_4__Lachnospiraceae;D_5__A2	1	ns
E DNA - E RNA	0.00094586	0.00145656	89.1551	0.649381	0.986781	D_0__Bacteria;D_1__Firmicutes;D_2__Clostridia;D_3__Clostridiales;D_4__Lachnospiraceae;D_5__A2	1	ns
E DNA - S RNA	-0.00167772	0.00143335	89.0007	-1.17049	0.84962	D_0__Bacteria;D_1__Firmicutes;D_2__Clostridia;D_3__Clostridiales;D_4__Lachnospiraceae;D_5__A2	1	ns
E DNA - D RNA	-0.0034756	0.00143335	89.0007	-2.42482	0.158951	D_0__Bacteria;D_1__Firmicutes;D_2__Clostridia;D_3__Clostridiales;D_4__Lachnospiraceae;D_5__A2	0.536458	ns
S DNA - D DNA	0.000145374	0.00143335	89.0007	0.101422	0.999998	D_0__Bacteria;D_1__Firmicutes;D_2__Clostridia;D_3__Clostridiales;D_4__Lachnospiraceae;D_5__A2	1	ns
S DNA - E RNA	0.00218422	0.00145656	89.1551	1.49958	0.665425	D_0__Bacteria;D_1__Firmicutes;D_2__Clostridia;D_3__Clostridiales;D_4__Lachnospiraceae;D_5__A2	1	ns
S DNA - S RNA	-0.000439361	0.00143335	89.0007	-0.306528	0.999626	D_0__Bacteria;D_1__Firmicutes;D_2__Clostridia;D_3__Clostridiales;D_4__Lachnospiraceae;D_5__A2	1	ns
S DNA - D RNA	-0.00223724	0.00143335	89.0007	-1.56085	0.626159	D_0__Bacteria;D_1__Firmicutes;D_2__Clostridia;D_3__Clostridiales;D_4__Lachnospiraceae;D_5__A2	1	ns
D DNA - E RNA	0.00203884	0.00145656	89.1551	1.39977	0.727059	D_0__Bacteria;D_1__Firmicutes;D_2__Clostridia;D_3__Clostridiales;D_4__Lachnospiraceae;D_5__A2	1	ns
D DNA - S RNA	-0.000584734	0.00143335	89.0007	-0.40795	0.998503	D_0__Bacteria;D_1__Firmicutes;D_2__Clostridia;D_3__Clostridiales;D_4__Lachnospiraceae;D_5__A2	1	ns
D DNA - D RNA	-0.00238262	0.00143335	89.0007	-1.66227	0.560073	D_0__Bacteria;D_1__Firmicutes;D_2__Clostridia;D_3__Clostridiales;D_4__Lachnospiraceae;D_5__A2	1	ns
E RNA - S RNA	-0.00262358	0.00145656	89.1551	-1.80122	0.470254	D_0__Bacteria;D_1__Firmicutes;D_2__Clostridia;D_3__Clostridiales;D_4__Lachnospiraceae;D_5__A2	1	ns
E RNA - D RNA	-0.00442146	0.00145656	89.1551	-3.03556	0.0359913	D_0__Bacteria;D_1__Firmicutes;D_2__Clostridia;D_3__Clostridiales;D_4__Lachnospiraceae;D_5__A2	0.174917	ns
S RNA - D RNA	-0.00179788	0.00143335	89.0007	-1.25432	0.808607	D_0__Bacteria;D_1__Firmicutes;D_2__Clostridia;D_3__Clostridiales;D_4__Lachnospiraceae;D_5__A2	1	ns
E DNA - S DNA	-0.00100044	0.00055734	89.0038	-1.79502	0.474199	D_0__Bacteria;D_1__Firmicutes;D_2__Clostridia;D_3__Clostridiales;D_4__Lachnospiraceae;D_5__ASF356	1	ns
E DNA - D DNA	0.00065241	0.00055734	89.0038	1.17058	0.84958	D_0__Bacteria;D_1__Firmicutes;D_2__Clostridia;D_3__Clostridiales;D_4__Lachnospiraceae;D_5__ASF356	1	ns
E DNA - E RNA	0.000203066	0.000566114	89.3432	0.358702	0.999196	D_0__Bacteria;D_1__Firmicutes;D_2__Clostridia;D_3__Clostridiales;D_4__Lachnospiraceae;D_5__ASF356	1	ns
E DNA - S RNA	-0.000472248	0.00055734	89.0038	-0.847324	0.957619	D_0__Bacteria;D_1__Firmicutes;D_2__Clostridia;D_3__Clostridiales;D_4__Lachnospiraceae;D_5__ASF356	1	ns
E DNA - D RNA	-0.000461054	0.00055734	89.0038	-0.82724	0.961706	D_0__Bacteria;D_1__Firmicutes;D_2__Clostridia;D_3__Clostridiales;D_4__Lachnospiraceae;D_5__ASF356	1	ns
S DNA - D DNA	0.00165285	0.00055734	89.0038	2.9656	0.0434842	D_0__Bacteria;D_1__Firmicutes;D_2__Clostridia;D_3__Clostridiales;D_4__Lachnospiraceae;D_5__ASF356	0.20478	ns
S DNA - E RNA	0.0012035	0.000566114	89.3432	2.1259	0.283648	D_0__Bacteria;D_1__Firmicutes;D_2__Clostridia;D_3__Clostridiales;D_4__Lachnospiraceae;D_5__ASF356	0.783255	ns
S DNA - S RNA	0.00052819	0.00055734	89.0038	0.947698	0.932779	D_0__Bacteria;D_1__Firmicutes;D_2__Clostridia;D_3__Clostridiales;D_4__Lachnospiraceae;D_5__ASF356	1	ns
S DNA - D RNA	0.000539384	0.00055734	89.0038	0.967782	0.926886	D_0__Bacteria;D_1__Firmicutes;D_2__Clostridia;D_3__Clostridiales;D_4__Lachnospiraceae;D_5__ASF356	1	ns
D DNA - E RNA	-0.000449344	0.000566114	89.3432	-0.793735	0.967909	D_0__Bacteria;D_1__Firmicutes;D_2__Clostridia;D_3__Clostridiales;D_4__Lachnospiraceae;D_5__ASF356	1	ns
D DNA - S RNA	-0.00112466	0.00055734	89.0038	-2.0179	0.34062	D_0__Bacteria;D_1__Firmicutes;D_2__Clostridia;D_3__Clostridiales;D_4__Lachnospiraceae;D_5__ASF356	0.862193	ns
D DNA - D RNA	-0.00111346	0.00055734	89.0038	-1.99782	0.35184	D_0__Bacteria;D_1__Firmicutes;D_2__Clostridia;D_3__Clostridiales;D_4__Lachnospiraceae;D_5__ASF356	0.883235	ns
E RNA - S RNA	-0.000675314	0.000566114	89.3432	-1.19289	0.83915	D_0__Bacteria;D_1__Firmicutes;D_2__Clostridia;D_3__Clostridiales;D_4__Lachnospiraceae;D_5__ASF356	1	ns
E RNA - D RNA	-0.00066412	0.000566114	89.3432	-1.17312	0.848415	D_0__Bacteria;D_1__Firmicutes;D_2__Clostridia;D_3__Clostridiales;D_4__Lachnospiraceae;D_5__ASF356	1	ns
S RNA - D RNA	1.11936e-05	0.00055734	89.0038	0.020084	1	D_0__Bacteria;D_1__Firmicutes;D_2__Clostridia;D_3__Clostridiales;D_4__Lachnospiraceae;D_5__ASF356	1	ns
E DNA - S DNA	-0.000286819	0.00038012	89.0056	-0.754548	0.974228	D_0__Bacteria;D_1__Firmicutes;D_2__Clostridia;D_3__Clostridiales;D_4__Lachnospiraceae;D_5__Anaerostipes	1	ns
E DNA - D DNA	0.000307203	0.00038012	89.0056	0.808173	0.965327	D_0__Bacteria;D_1__Firmicutes;D_2__Clostridia;D_3__Clostridiales;D_4__Lachnospiraceae;D_5__Anaerostipes	1	ns
E DNA - E RNA	0.000205487	0.000386035	89.4139	0.532302	0.994708	D_0__Bacteria;D_1__Firmicutes;D_2__Clostridia;D_3__Clostridiales;D_4__Lachnospiraceae;D_5__Anaerostipes	1	ns
E DNA - S RNA	-0.00027008	0.00038012	89.0056	-0.710513	0.980219	D_0__Bacteria;D_1__Firmicutes;D_2__Clostridia;D_3__Clostridiales;D_4__Lachnospiraceae;D_5__Anaerostipes	1	ns
E DNA - D RNA	-0.000426224	0.00038012	89.0056	-1.12129	0.871317	D_0__Bacteria;D_1__Firmicutes;D_2__Clostridia;D_3__Clostridiales;D_4__Lachnospiraceae;D_5__Anaerostipes	1	ns
S DNA - D DNA	0.000594021	0.00038012	89.0056	1.56272	0.62495	D_0__Bacteria;D_1__Firmicutes;D_2__Clostridia;D_3__Clostridiales;D_4__Lachnospiraceae;D_5__Anaerostipes	1	ns
S DNA - E RNA	0.000492306	0.000386035	89.4139	1.27529	0.797613	D_0__Bacteria;D_1__Firmicutes;D_2__Clostridia;D_3__Clostridiales;D_4__Lachnospiraceae;D_5__Anaerostipes	1	ns
S DNA - S RNA	1.67384e-05	0.00038012	89.0056	0.0440346	1	D_0__Bacteria;D_1__Firmicutes;D_2__Clostridia;D_3__Clostridiales;D_4__Lachnospiraceae;D_5__Anaerostipes	1	ns
S DNA - D RNA	-0.000139406	0.00038012	89.0056	-0.366741	0.999105	D_0__Bacteria;D_1__Firmicutes;D_2__Clostridia;D_3__Clostridiales;D_4__Lachnospiraceae;D_5__Anaerostipes	1	ns
D DNA - E RNA	-0.000101715	0.000386035	89.4139	-0.263488	0.999822	D_0__Bacteria;D_1__Firmicutes;D_2__Clostridia;D_3__Clostridiales;D_4__Lachnospiraceae;D_5__Anaerostipes	1	ns
D DNA - S RNA	-0.000577283	0.00038012	89.0056	-1.51869	0.653269	D_0__Bacteria;D_1__Firmicutes;D_2__Clostridia;D_3__Clostridiales;D_4__Lachnospiraceae;D_5__Anaerostipes	1	ns
D DNA - D RNA	-0.000733427	0.00038012	89.0056	-1.92946	0.391375	D_0__Bacteria;D_1__Firmicutes;D_2__Clostridia;D_3__Clostridiales;D_4__Lachnospiraceae;D_5__Anaerostipes	0.949143	ns
E RNA - S RNA	-0.000475567	0.000386035	89.4139	-1.23193	0.820045	D_0__Bacteria;D_1__Firmicutes;D_2__Clostridia;D_3__Clostridiales;D_4__Lachnospiraceae;D_5__Anaerostipes	1	ns
E RNA - D RNA	-0.000631712	0.000386035	89.4139	-1.63641	0.576963	D_0__Bacteria;D_1__Firmicutes;D_2__Clostridia;D_3__Clostridiales;D_4__Lachnospiraceae;D_5__Anaerostipes	1	ns
S RNA - D RNA	-0.000156144	0.00038012	89.0056	-0.410776	0.998453	D_0__Bacteria;D_1__Firmicutes;D_2__Clostridia;D_3__Clostridiales;D_4__Lachnospiraceae;D_5__Anaerostipes	1	ns
E DNA - S DNA	-0.000519469	0.000200886	89.0013	-2.58588	0.111533	D_0__Bacteria;D_1__Firmicutes;D_2__Clostridia;D_3__Clostridiales;D_4__Lachnospiraceae;D_5__Blautia	0.399741	ns
E DNA - D DNA	-9.01636e-05	0.000200886	89.0013	-0.448829	0.997635	D_0__Bacteria;D_1__Firmicutes;D_2__Clostridia;D_3__Clostridiales;D_4__Lachnospiraceae;D_5__Blautia	1	ns
E DNA - E RNA	-0.000162866	0.000204116	89.2047	-0.79791	0.967177	D_0__Bacteria;D_1__Firmicutes;D_2__Clostridia;D_3__Clostridiales;D_4__Lachnospiraceae;D_5__Blautia	1	ns
E DNA - S RNA	-0.000548266	0.000200886	89.0013	-2.72924	0.0794979	D_0__Bacteria;D_1__Firmicutes;D_2__Clostridia;D_3__Clostridiales;D_4__Lachnospiraceae;D_5__Blautia	0.312865	ns
E DNA - D RNA	-0.000735959	0.000200886	89.0013	-3.66356	0.00548354	D_0__Bacteria;D_1__Firmicutes;D_2__Clostridia;D_3__Clostridiales;D_4__Lachnospiraceae;D_5__Blautia	0.0456336	*
S DNA - D DNA	0.000429305	0.000200886	89.0013	2.13706	0.27815	D_0__Bacteria;D_1__Firmicutes;D_2__Clostridia;D_3__Clostridiales;D_4__Lachnospiraceae;D_5__Blautia	0.773346	ns
[truncated: 759 more rows]

## Sheet: TableS8
Supplementary Table 8: Metadata file human cohort
[truncated: 185 more rows]

## Sheet: TableS9
Supplementary Table 9: Metadata file mouse data
[truncated: 238 more rows]

[truncated: 1 more sheets: TableS10]
